# Supplementary material for: 1-(1,3-Benzothia­zol-2-yl)-3-phenyl-2-pyrazoline
Source: Acta Crystallogr Sect E Struct Rep Online. 2012 Mar 31;68(Pt 4):o1248. doi: 10.1107/S1600536812013219 (PMC3344177; doi:10.1107/S1600536812013219)
Supplement: Supplementary file 1 [file e-68-o1248-sup1.cif]

##############################################################################
#                                                                            #
# This CIF contains the data in a paper accepted for publication in          #
# Acta Crystallographica Section E. It conforms to the requirements of       #
# Notes for Authors for Acta Crystallographica Section E, and has been       #
# peer reviewed under the auspices of the IUCr Commission on Journals.       #
#                                                                            #
# Full details of the Crystallographic Information File format               #
# are given in the paper "The Crystallographic Information File (CIF):       #
# a New Standard Archive File for Crystallography" by S. R. Hall, F. H.      #
# Allen and I. D. Brown [Acta Cryst. (1991), A47, 655-685].                  #
#                                                                            #
# The current version of the core CIF dictionary is obtainable from          #
# ftp://ftp.iucr.org/pub/cif_core.dic.                                       #
#                                                                            #
# Software is freely available for graphical display of the structure(s)     #
# in this CIF. For information consult the CIF software page                 #
# http://www.iucr.org/resources/cif/software.                                #
#                                                                            #
# This file may be used for bona fide research purposes within the           #
# scientific community so long as proper attribution is given to the journal # 
# article from which it was obtained.                                        #
#                                                                            #
##############################################################################
data_global
_audit_creation_method     'SHELXL-97'
_journal_data_validation_number     ?
_journal_date_recd_electronic     2012-03-06
_journal_date_accepted     2012-03-26
_journal_name_full     'Acta Crystallographica, Section E'
_journal_year     2012
_journal_volume     68
_journal_issue      4
_journal_page_first     o1248
_journal_page_last     o1248
_journal_paper_category     QO
_journal_paper_doi     10.1107/S1600536812013219
_journal_coeditor_code     GK2466
_publ_contact_author_name     'Dr. Rui-Bin Hou'
_publ_contact_author_address
;
School of Chemistry and Life Science,
Changchun University of Technology,
Changchun 130012
People's Republic of China
;
_publ_contact_author_email     hrb1018@163.com
_publ_contact_author_fax     '(86) 431 85716473'
_publ_contact_author_phone     '(86) 431 85716472'
_publ_section_title
;
1-(1,3-Benzothiazol-2-yl)-3-phenyl-2-pyrazoline
;
loop_
    _publ_author_name
    _publ_author_footnote
    _publ_author_address
    'Dong-Feng Li' .
;
School of Chemistry and Life Science,
Changchun University of Technology,
Changchun 130012
People's Republic of China
;
    'Xiao-Fei Zhu' .
;
School of Chemistry and Life Science,
Changchun University of Technology,
Changchun 130012
People's Republic of China
;
    'Shuang Guan' .
;
School of Chemistry and Life Science,
Changchun University of Technology,
Changchun 130012
People's Republic of China
;
    'Rui-Bin Hou' .
;
School of Chemistry and Life Science,
Changchun University of Technology,
Changchun 130012
People's Republic of China
;
_iucr_refine_instructions_details
;
TITL hrb-3 in P21/c
CELL  0.71073   16.9460    5.4488   17.3060    90.000   119.960    90.000
ZERR  4           0.0082    0.0031    0.0111     0.000     0.022     0.000
LATT 1
SYMM             - X ,    0.50000 + Y ,    0.50000 - Z
SFAC C  H  N  S
UNIT 64 52 12 4
L.S. 4
ACTA
BOND $H
FMAP 2
PLAN -20
htab c2 n3_$1
eqiv $1 1-x, -0.5+y, 0.5-z
mpla c11 > c16
mpla n2 n3 c8 c9 c10
mpla c1 > c7 s1 n1
CONF
size 0.285*0.299*0.544
temp 15
WGHT    0.060700    0.007600
FVAR       0.25336
S1    4    0.502253   -0.179934    0.326514    11.00000    0.05940    0.05363 =
         0.05899   -0.00678    0.03490    0.00083
N1    3    0.435368    0.190170    0.373174    11.00000    0.05640    0.04889 =
         0.06018   -0.00758    0.02898   -0.00091
N2    3    0.590861    0.127980    0.465474    11.00000    0.05193    0.05659 =
         0.06003   -0.01125    0.02623    0.00415
N3    3    0.668703    0.005475    0.481208    11.00000    0.05999    0.05246 =
         0.05426   -0.00102    0.03177    0.00575
C1    1    0.385920   -0.119934    0.263332    11.00000    0.05778    0.04826 =
         0.05259   -0.00138    0.03363   -0.00469
C2    1    0.320068   -0.246456    0.189513    11.00000    0.06820    0.06252 =
         0.06496   -0.01540    0.04125   -0.00988
AFIX  43
H2    2    0.335442   -0.383350    0.167705    11.00000   -1.20000
AFIX   0
C3    1    0.231248   -0.164084    0.149303    11.00000    0.06267    0.07793 =
         0.06248   -0.01723    0.03107   -0.01643
AFIX  43
H3    2    0.186226   -0.245175    0.099410    11.00000   -1.20000
AFIX   0
C4    1    0.208679    0.038002    0.182607    11.00000    0.05522    0.07728 =
         0.07031   -0.00583    0.02810   -0.00256
AFIX  43
H4    2    0.148517    0.091277    0.154448    11.00000   -1.20000
AFIX   0
C5    1    0.273352    0.162074    0.256562    11.00000    0.06007    0.05540 =
         0.07212   -0.00737    0.03224    0.00145
AFIX  43
H5    2    0.257021    0.296600    0.278608    11.00000   -1.20000
AFIX   0
C6    1    0.363446    0.083573    0.297878    11.00000    0.05689    0.04484 =
         0.05436   -0.00183    0.03042   -0.00517
C7    1    0.509359    0.070155    0.393983    11.00000    0.05701    0.04497 =
         0.05330   -0.00196    0.03173   -0.00256
C8    1    0.608305    0.343762    0.521721    11.00000    0.06135    0.04854 =
         0.05484   -0.00525    0.02789    0.00410
AFIX  23
H8A   2    0.577038    0.332947    0.555689    11.00000   -1.20000
H8B   2    0.590089    0.493431    0.486695    11.00000   -1.20000
AFIX   0
C9    1    0.711087    0.331209    0.582141    11.00000    0.05934    0.05164 =
         0.05880   -0.00487    0.02912    0.00039
AFIX  23
H9A   2    0.740160    0.480524    0.578380    11.00000   -1.20000
H9B   2    0.727352    0.303786    0.643729    11.00000   -1.20000
AFIX   0
C10   1    0.737134    0.114705    0.545261    11.00000    0.05636    0.04822 =
         0.04779    0.00597    0.02942    0.00453
C11   1    0.831199    0.038718    0.575410    11.00000    0.05920    0.05518 =
         0.05499    0.01168    0.03266    0.00819
C12   1    0.850705   -0.154816    0.535589    11.00000    0.07157    0.07374 =
         0.07097    0.00256    0.03935    0.01594
AFIX  43
H12   2    0.803653   -0.245343    0.490623    11.00000   -1.20000
AFIX   0
C13   1    0.940339   -0.212760    0.562956    11.00000    0.08636    0.09679 =
         0.09633    0.00621    0.05464    0.03242
AFIX  43
H13   2    0.953275   -0.342646    0.536190    11.00000   -1.20000
AFIX   0
C14   1    1.010786   -0.079794    0.629583    11.00000    0.06442    0.11766 =
         0.10086    0.02102    0.04302    0.02432
AFIX  43
H14   2    1.070883   -0.118346    0.647087    11.00000   -1.20000
AFIX   0
C15   1    0.991818    0.107452    0.669370    11.00000    0.05731    0.09891 =
         0.09303    0.00436    0.02595    0.00794
AFIX  43
H15   2    1.039237    0.196143    0.714689    11.00000   -1.20000
AFIX   0
C16   1    0.902893    0.167659    0.643288    11.00000    0.05859    0.07647 =
         0.07364    0.00042    0.02642    0.00730
AFIX  43
H16   2    0.890907    0.295770    0.671449    11.00000   -1.20000
HKLF 4 1  1.0000  0.0000  0.0000  0.0000 -1.0000  0.0000 -1.0000  0.0000 -1.0000
REM  hrb-3 in P21/c
REM R1 =  0.0387 for   2227 Fo > 4sig(Fo)  and  0.0570 for all   3141 data
REM    181 parameters refined using      0 restraints
END
WGHT      0.0578      0.0371
REM Highest difference peak  0.201,  deepest hole -0.203,  1-sigma level  0.038
Q1    1   0.3985  0.1458  0.3293  11.00000  0.05    0.20
Q2    1   0.3580 -0.1684  0.2258  11.00000  0.05    0.17
Q3    1   0.7789  0.0838  0.5607  11.00000  0.05    0.15
Q4    1   0.6540 -0.1270  0.4451  11.00000  0.05    0.14
Q5    1   0.4394 -0.1585  0.2914  11.00000  0.05    0.13
Q6    1   0.3198  0.1045  0.2898  11.00000  0.05    0.13
Q7    1   0.9694 -0.2020  0.6039  11.00000  0.05    0.13
Q8    1   0.5099 -0.0527  0.3692  11.00000  0.05    0.13
Q9    1   0.7293  0.2307  0.5600  11.00000  0.05    0.13
Q10   1   0.2840 -0.1919  0.1727  11.00000  0.05    0.12
Q11   1   0.8553  0.1053  0.6024  11.00000  0.05    0.12
Q12   1   0.4397  0.3253  0.4027  11.00000  0.05    0.12
Q13   1   0.2501  0.0776  0.2292  11.00000  0.05    0.12
Q14   1   0.4379 -0.0886  0.1742  11.00000  0.05    0.12
Q15   1   0.8984 -0.1958  0.5581  11.00000  0.05    0.12
Q16   1   0.5943  0.2473  0.4871  11.00000  0.05    0.12
Q17   1   0.5466  0.1003  0.4336  11.00000  0.05    0.12
Q18   1   0.5691  0.4654  0.5102  11.00000  0.05    0.11
Q19   1   0.3423  0.1599  0.2617  11.00000  0.05    0.11
Q20   1   0.1742 -0.1731  0.0697  11.00000  0.05    0.11
;
data_I
_chemical_name_systematic
;
1-(1,3-Benzothiazol-2-yl)-3-phenyl-2-pyrazoline
;
_chemical_name_common     ?
_chemical_formula_moiety     'C16 H13 N3 S'
_chemical_formula_sum     'C16 H13 N3 S'
_chemical_formula_iupac     'C16 H13 N3 S'
_chemical_formula_weight     279.35
_chemical_melting_point     ?
_symmetry_cell_setting     monoclinic
_symmetry_space_group_name_H-M     'P 21/c'
_symmetry_space_group_name_HALL     '-P 2ybc'
loop_
    _symmetry_equiv_pos_as_xyz
    'x, y, z'
    '-x, y+1/2, -z+1/2'
    '-x, -y, -z'
    'x, -y-1/2, z-1/2'
_cell_length_a     16.946(8)
_cell_length_b     5.449(3)
_cell_length_c     17.306(11)
_cell_angle_alpha     90.00
_cell_angle_beta     119.96(2)
_cell_angle_gamma     90.00
_cell_volume     1384.4(14)
_cell_formula_units_Z     4
_cell_measurement_reflns_used     8759
_cell_measurement_theta_min     3.62
_cell_measurement_theta_max     27.63
_cell_measurement_temperature     288(2)
_exptl_crystal_description     block
_exptl_crystal_colour     colorless
_exptl_crystal_size_max     0.54
_exptl_crystal_size_mid     0.30
_exptl_crystal_size_min     0.28
_exptl_crystal_density_diffrn     1.340
_exptl_crystal_density_meas     ?
_exptl_crystal_density_method     'not measured'
_exptl_crystal_F_000     584
_exptl_absorpt_coefficient_mu     0.226
_exptl_absorpt_correction_type     multi-scan
_exptl_absorpt_process_details     '(ABSCOR; Higashi, 1995)'
_exptl_absorpt_correction_T_min     0.887
_exptl_absorpt_correction_T_max     0.938
_exptl_special_details
;
(See detailed section in the paper)
;
_diffrn_ambient_temperature     288(2)
_diffrn_radiation_type     MoK\a
_diffrn_radiation_wavelength     0.71073
_diffrn_radiation_source     'fine-focus sealed tube'
_diffrn_radiation_monochromator     graphite
_diffrn_measurement_device_type     'Rigaku R-AXIS RAPID'
_diffrn_measurement_method     '\w scans'
_diffrn_detector_area_resol_mean     ?
_diffrn_reflns_number     11972
_diffrn_reflns_av_R_equivalents     0.0279
_diffrn_reflns_av_sigmaI/netI     0.0264
_diffrn_reflns_theta_min     3.62
_diffrn_reflns_theta_max     27.47
_diffrn_reflns_theta_full     27.47
_diffrn_measured_fraction_theta_max     0.993
_diffrn_measured_fraction_theta_full     0.993
_diffrn_reflns_limit_h_min     -21
_diffrn_reflns_limit_h_max     21
_diffrn_reflns_limit_k_min     -7
_diffrn_reflns_limit_k_max     6
_diffrn_reflns_limit_l_min     -22
_diffrn_reflns_limit_l_max     22
_diffrn_standards_number     0
_diffrn_standards_interval_count     0
_diffrn_standards_interval_time     0
_diffrn_standards_decay_%     0
_refine_special_details
;
Refinement of <i>F</i>^2^ against ALL reflections. The weighted <i>R</i>-factor
<i>wR</i> and goodness of fit <i>S</i> are based on <i>F</i>^2^, conventional
<i>R</i>-factors <i>R</i> are based on <i>F</i>, with <i>F</i> set to zero for
negative <i>F</i>^2^. The threshold expression of <i>F</i>^2^ >
\s(<i>F</i>^2^) is used only for calculating <i>R</i>-factors(gt) <i>etc</i>.
and is not relevant to the choice of reflections for refinement.
<i>R</i>-factors based on <i>F</i>^2^ are statistically about twice as large
as those based on <i>F</i>, and <i>R</i>- factors based on ALL data will be
even larger.
;
_reflns_number_total     3141
_reflns_number_gt     2227
_reflns_threshold_expression     I>2sigma(I)
_refine_ls_structure_factor_coef     Fsqd
_refine_ls_matrix_type     full
_refine_ls_R_factor_all     0.0570
_refine_ls_R_factor_gt     0.0387
_refine_ls_wR_factor_gt     0.1080
_refine_ls_wR_factor_ref     0.1159
_refine_ls_goodness_of_fit_ref     1.138
_refine_ls_restrained_S_all     1.138
_refine_ls_number_reflns     3141
_refine_ls_number_parameters     181
_refine_ls_number_restraints     0
_refine_ls_hydrogen_treatment     constr
_refine_ls_weighting_scheme     calc
_refine_ls_weighting_details
         'calc w=1/[\s^2^(Fo^2^)+(0.0607P)^2^+0.0076P] where P=(Fo^2^+2Fc^2^)/3'
_atom_sites_solution_hydrogens     geom
_atom_sites_solution_primary     direct
_atom_sites_solution_secondary     difmap
_refine_ls_shift/su_max     0.000
_refine_ls_shift/su_mean     0.000
_refine_diff_density_max     0.201
_refine_diff_density_min     -0.204
_refine_ls_extinction_method     none
_refine_ls_extinction_coef     ?
loop_
    _atom_type_symbol
    _atom_type_description
    _atom_type_scat_dispersion_real
    _atom_type_scat_dispersion_imag
    _atom_type_scat_source
    'C' 'C' 0.0033 0.0016
                         'International Tables Vol C Tables 4.2.6.8 and 6.1.1.4'
    'H' 'H' 0.0000 0.0000
                         'International Tables Vol C Tables 4.2.6.8 and 6.1.1.4'
    'N' 'N' 0.0061 0.0033
                         'International Tables Vol C Tables 4.2.6.8 and 6.1.1.4'
    'S' 'S' 0.1246 0.1234
                         'International Tables Vol C Tables 4.2.6.8 and 6.1.1.4'
_computing_data_collection     'RAPID-AUTO (Rigaku, 1998)'
_computing_cell_refinement     'RAPID-AUTO (Rigaku, 1998)'
_computing_data_reduction
;
CrystalStructure (MSC & Rigaku, 2002)
;
_computing_structure_solution     'SHELXS97 (Sheldrick, 2008)'
_computing_structure_refinement     'SHELXL97 (Sheldrick, 2008)'
_computing_molecular_graphics     'SHELXTL (Sheldrick, 2008)'
_computing_publication_material     'SHELXL97 (Sheldrick, 2008)'
loop_
    _atom_site_type_symbol
    _atom_site_label
    _atom_site_fract_x
    _atom_site_fract_y
    _atom_site_fract_z
    _atom_site_U_iso_or_equiv
    _atom_site_adp_type
    _atom_site_calc_flag
    _atom_site_refinement_flags
    _atom_site_occupancy
    _atom_site_symmetry_multiplicity
    _atom_site_disorder_assembly
    _atom_site_disorder_group
    S S1 0.50225(3) -0.17993(8) 0.32651(3) 0.05497(16) Uani d . 1 1 . .
    N N1 0.43537(9) 0.1902(2) 0.37317(10) 0.0552(4) Uani d . 1 1 . .
    N N2 0.59086(9) 0.1280(3) 0.46547(10) 0.0569(4) Uani d . 1 1 . .
    N N3 0.66870(9) 0.0055(2) 0.48121(9) 0.0541(3) Uani d . 1 1 . .
    C C1 0.38592(10) -0.1199(3) 0.26333(11) 0.0502(4) Uani d . 1 1 . .
    C C2 0.32007(12) -0.2465(4) 0.18951(13) 0.0617(5) Uani d . 1 1 . .
    H H2 0.3354 -0.3833 0.1677 0.074 Uiso calc R 1 1 . .
    C C3 0.23125(12) -0.1641(4) 0.14930(13) 0.0678(5) Uani d . 1 1 . .
    H H3 0.1862 -0.2452 0.0994 0.081 Uiso calc R 1 1 . .
    C C4 0.20868(12) 0.0380(4) 0.18261(13) 0.0690(5) Uani d . 1 1 . .
    H H4 0.1485 0.0913 0.1544 0.083 Uiso calc R 1 1 . .
    C C5 0.27335(12) 0.1621(3) 0.25656(13) 0.0629(5) Uani d . 1 1 . .
    H H5 0.2570 0.2966 0.2786 0.075 Uiso calc R 1 1 . .
    C C6 0.36345(10) 0.0836(3) 0.29788(11) 0.0509(4) Uani d . 1 1 . .
    C C7 0.50936(10) 0.0702(3) 0.39398(11) 0.0499(4) Uani d . 1 1 . .
    C C8 0.60831(11) 0.3438(3) 0.52172(12) 0.0554(4) Uani d . 1 1 . .
    H H8A 0.5770 0.3329 0.5557 0.066 Uiso calc R 1 1 . .
    H H8B 0.5901 0.4934 0.4867 0.066 Uiso calc R 1 1 . .
    C C9 0.71109(11) 0.3312(3) 0.58214(12) 0.0568(4) Uani d . 1 1 . .
    H H9A 0.7402 0.4805 0.5784 0.068 Uiso calc R 1 1 . .
    H H9B 0.7274 0.3038 0.6437 0.068 Uiso calc R 1 1 . .
    C C10 0.73713(11) 0.1147(3) 0.54526(11) 0.0493(4) Uani d . 1 1 . .
    C C11 0.83120(11) 0.0387(3) 0.57541(12) 0.0546(4) Uani d . 1 1 . .
    C C12 0.85070(13) -0.1548(4) 0.53559(14) 0.0704(5) Uani d . 1 1 . .
    H H12 0.8037 -0.2453 0.4906 0.085 Uiso calc R 1 1 . .
    C C13 0.94034(15) -0.2128(5) 0.56296(17) 0.0892(7) Uani d . 1 1 . .
    H H13 0.9533 -0.3426 0.5362 0.107 Uiso calc R 1 1 . .
    C C14 1.01079(15) -0.0798(5) 0.62958(18) 0.0935(7) Uani d . 1 1 . .
    H H14 1.0709 -0.1183 0.6471 0.112 Uiso calc R 1 1 . .
    C C15 0.99182(13) 0.1075(5) 0.66937(17) 0.0882(7) Uani d . 1 1 . .
    H H15 1.0392 0.1961 0.7147 0.106 Uiso calc R 1 1 . .
    C C16 0.90289(12) 0.1677(4) 0.64329(14) 0.0725(5) Uani d . 1 1 . .
    H H16 0.8909 0.2958 0.6714 0.087 Uiso calc R 1 1 . .
loop_
    _atom_site_aniso_label
    _atom_site_aniso_U_11
    _atom_site_aniso_U_22
    _atom_site_aniso_U_33
    _atom_site_aniso_U_12
    _atom_site_aniso_U_13
    _atom_site_aniso_U_23
    S1 0.0594(3) 0.0536(3) 0.0590(3) 0.00083(18) 0.0349(2) -0.00678(19)
    N1 0.0564(8) 0.0489(8) 0.0602(9) -0.0009(6) 0.0290(7) -0.0076(6)
    N2 0.0519(7) 0.0566(8) 0.0600(9) 0.0041(6) 0.0262(7) -0.0112(7)
    N3 0.0600(8) 0.0525(8) 0.0543(8) 0.0057(6) 0.0318(7) -0.0010(6)
    C1 0.0578(9) 0.0483(9) 0.0526(9) -0.0047(7) 0.0336(8) -0.0014(7)
    C2 0.0682(11) 0.0625(10) 0.0650(12) -0.0099(8) 0.0413(9) -0.0154(9)
    C3 0.0627(10) 0.0779(13) 0.0625(12) -0.0164(9) 0.0311(9) -0.0172(9)
    C4 0.0552(10) 0.0773(13) 0.0703(13) -0.0026(9) 0.0281(9) -0.0058(10)
    C5 0.0601(9) 0.0554(11) 0.0721(12) 0.0015(8) 0.0322(9) -0.0074(9)
    C6 0.0569(9) 0.0448(9) 0.0544(10) -0.0052(7) 0.0304(8) -0.0018(7)
    C7 0.0570(9) 0.0450(9) 0.0533(10) -0.0026(7) 0.0317(8) -0.0020(7)
    C8 0.0613(9) 0.0485(9) 0.0548(10) 0.0041(7) 0.0279(8) -0.0052(7)
    C9 0.0593(9) 0.0516(10) 0.0588(11) 0.0004(7) 0.0291(8) -0.0049(8)
    C10 0.0564(9) 0.0482(9) 0.0478(9) 0.0045(7) 0.0294(7) 0.0060(7)
    C11 0.0592(9) 0.0552(10) 0.0550(10) 0.0082(8) 0.0327(8) 0.0117(8)
    C12 0.0716(11) 0.0737(13) 0.0710(13) 0.0159(9) 0.0393(10) 0.0026(10)
    C13 0.0864(15) 0.0968(17) 0.0963(18) 0.0324(13) 0.0546(14) 0.0062(14)
    C14 0.0644(12) 0.118(2) 0.1009(19) 0.0243(13) 0.0430(13) 0.0210(16)
    C15 0.0573(11) 0.0989(16) 0.0930(17) 0.0079(11) 0.0259(11) 0.0044(14)
    C16 0.0586(10) 0.0765(13) 0.0736(14) 0.0073(9) 0.0264(10) 0.0004(10)
_geom_special_details
;
All e.s.d.'s (except the e.s.d. in the dihedral angle between two l.s. planes)
are estimated using the full covariance matrix. The cell e.s.d.'s are taken
into account individually in the estimation of e.s.d.'s in distances, angles
and torsion angles; correlations between e.s.d.'s in cell parameters are only
used when they are defined by crystal symmetry. An approximate (isotropic)
treatment of cell e.s.d.'s is used for estimating e.s.d.'s involving l.s.
planes.
;
loop_
    _geom_bond_atom_site_label_1
    _geom_bond_atom_site_label_2
    _geom_bond_site_symmetry_2
    _geom_bond_distance
    _geom_bond_publ_flag
    S1 C1 . 1.7424(18) ?
    S1 C7 . 1.7591(18) ?
    N1 C7 . 1.296(2) ?
    N1 C6 . 1.391(2) ?
    N2 C7 . 1.353(2) ?
    N2 N3 . 1.3788(18) ?
    N2 C8 . 1.459(2) ?
    N3 C10 . 1.282(2) ?
    C1 C2 . 1.389(2) ?
    C1 C6 . 1.400(2) ?
    C2 C3 . 1.380(3) ?
    C2 H2 . 0.9300 ?
    C3 C4 . 1.382(3) ?
    C3 H3 . 0.9300 ?
    C4 C5 . 1.377(2) ?
    C4 H4 . 0.9300 ?
    C5 C6 . 1.391(2) ?
    C5 H5 . 0.9300 ?
    C8 C9 . 1.521(2) ?
    C8 H8A . 0.9700 ?
    C8 H8B . 0.9700 ?
    C9 C10 . 1.508(2) ?
    C9 H9A . 0.9700 ?
    C9 H9B . 0.9700 ?
    C10 C11 . 1.468(2) ?
    C11 C12 . 1.387(3) ?
    C11 C16 . 1.387(3) ?
    C12 C13 . 1.383(3) ?
    C12 H12 . 0.9300 ?
    C13 C14 . 1.380(3) ?
    C13 H13 . 0.9300 ?
    C14 C15 . 1.356(4) ?
    C14 H14 . 0.9300 ?
    C15 C16 . 1.379(3) ?
    C15 H15 . 0.9300 ?
    C16 H16 . 0.9300 ?
loop_
    _geom_angle_atom_site_label_1
    _geom_angle_atom_site_label_2
    _geom_angle_atom_site_label_3
    _geom_angle_site_symmetry_1
    _geom_angle_site_symmetry_3
    _geom_angle
    _geom_angle_publ_flag
    C1 S1 C7 . . 87.26(8) ?
    C7 N1 C6 . . 108.86(14) ?
    C7 N2 N3 . . 120.46(14) ?
    C7 N2 C8 . . 124.87(14) ?
    N3 N2 C8 . . 113.78(13) ?
    C10 N3 N2 . . 108.00(14) ?
    C2 C1 C6 . . 121.40(15) ?
    C2 C1 S1 . . 128.44(14) ?
    C6 C1 S1 . . 110.15(12) ?
    C3 C2 C1 . . 118.38(17) ?
    C3 C2 H2 . . 120.8 ?
    C1 C2 H2 . . 120.8 ?
    C2 C3 C4 . . 120.52(17) ?
    C2 C3 H3 . . 119.7 ?
    C4 C3 H3 . . 119.7 ?
    C5 C4 C3 . . 121.41(17) ?
    C5 C4 H4 . . 119.3 ?
    C3 C4 H4 . . 119.3 ?
    C4 C5 C6 . . 119.12(16) ?
    C4 C5 H5 . . 120.4 ?
    C6 C5 H5 . . 120.4 ?
    N1 C6 C5 . . 125.20(15) ?
    N1 C6 C1 . . 115.65(14) ?
    C5 C6 C1 . . 119.14(15) ?
    N1 C7 N2 . . 122.74(15) ?
    N1 C7 S1 . . 118.07(12) ?
    N2 C7 S1 . . 119.18(12) ?
    N2 C8 C9 . . 101.73(12) ?
    N2 C8 H8A . . 111.4 ?
    C9 C8 H8A . . 111.4 ?
    N2 C8 H8B . . 111.4 ?
    C9 C8 H8B . . 111.4 ?
    H8A C8 H8B . . 109.3 ?
    C10 C9 C8 . . 102.76(13) ?
    C10 C9 H9A . . 111.2 ?
    C8 C9 H9A . . 111.2 ?
    C10 C9 H9B . . 111.2 ?
    C8 C9 H9B . . 111.2 ?
    H9A C9 H9B . . 109.1 ?
    N3 C10 C11 . . 121.95(15) ?
    N3 C10 C9 . . 113.54(13) ?
    C11 C10 C9 . . 124.44(15) ?
    C12 C11 C16 . . 118.72(16) ?
    C12 C11 C10 . . 121.59(17) ?
    C16 C11 C10 . . 119.65(16) ?
    C13 C12 C11 . . 119.8(2) ?
    C13 C12 H12 . . 120.1 ?
    C11 C12 H12 . . 120.1 ?
    C14 C13 C12 . . 120.7(2) ?
    C14 C13 H13 . . 119.7 ?
    C12 C13 H13 . . 119.7 ?
    C15 C14 C13 . . 119.6(2) ?
    C15 C14 H14 . . 120.2 ?
    C13 C14 H14 . . 120.2 ?
    C14 C15 C16 . . 120.7(2) ?
    C14 C15 H15 . . 119.7 ?
    C16 C15 H15 . . 119.7 ?
    C15 C16 C11 . . 120.6(2) ?
    C15 C16 H16 . . 119.7 ?
    C11 C16 H16 . . 119.7 ?
loop_
    _geom_torsion_atom_site_label_1
    _geom_torsion_atom_site_label_2
    _geom_torsion_atom_site_label_3
    _geom_torsion_atom_site_label_4
    _geom_torsion_site_symmetry_1
    _geom_torsion_site_symmetry_2
    _geom_torsion_site_symmetry_3
    _geom_torsion_site_symmetry_4
    _geom_torsion
    _geom_torsion_publ_flag
    C7 N2 N3 C10 . . . . 171.82(15) ?
    C8 N2 N3 C10 . . . . 2.14(19) ?
    C7 S1 C1 C2 . . . . -178.47(17) ?
    C7 S1 C1 C6 . . . . 0.79(12) ?
    C6 C1 C2 C3 . . . . 1.2(3) ?
    S1 C1 C2 C3 . . . . -179.59(14) ?
    C1 C2 C3 C4 . . . . -0.7(3) ?
    C2 C3 C4 C5 . . . . -0.3(3) ?
    C3 C4 C5 C6 . . . . 0.7(3) ?
    C7 N1 C6 C5 . . . . 179.52(15) ?
    C7 N1 C6 C1 . . . . 0.2(2) ?
    C4 C5 C6 N1 . . . . -179.49(17) ?
    C4 C5 C6 C1 . . . . -0.2(3) ?
    C2 C1 C6 N1 . . . . 178.56(15) ?
    S1 C1 C6 N1 . . . . -0.76(18) ?
    C2 C1 C6 C5 . . . . -0.8(3) ?
    S1 C1 C6 C5 . . . . 179.88(13) ?
    C6 N1 C7 N2 . . . . -178.85(15) ?
    C6 N1 C7 S1 . . . . 0.47(18) ?
    N3 N2 C7 N1 . . . . -175.46(14) ?
    C8 N2 C7 N1 . . . . -7.0(3) ?
    N3 N2 C7 S1 . . . . 5.2(2) ?
    C8 N2 C7 S1 . . . . 173.69(13) ?
    C1 S1 C7 N1 . . . . -0.77(13) ?
    C1 S1 C7 N2 . . . . 178.58(14) ?
    C7 N2 C8 C9 . . . . -173.15(16) ?
    N3 N2 C8 C9 . . . . -4.01(18) ?
    N2 C8 C9 C10 . . . . 3.99(16) ?
    N2 N3 C10 C11 . . . . -176.45(14) ?
    N2 N3 C10 C9 . . . . 0.87(19) ?
    C8 C9 C10 N3 . . . . -3.27(19) ?
    C8 C9 C10 C11 . . . . 173.97(15) ?
    N3 C10 C11 C12 . . . . 0.4(3) ?
    C9 C10 C11 C12 . . . . -176.66(16) ?
    N3 C10 C11 C16 . . . . 178.12(17) ?
    C9 C10 C11 C16 . . . . 1.1(2) ?
    C16 C11 C12 C13 . . . . -1.0(3) ?
    C10 C11 C12 C13 . . . . 176.74(18) ?
    C11 C12 C13 C14 . . . . 0.0(3) ?
    C12 C13 C14 C15 . . . . 0.9(4) ?
    C13 C14 C15 C16 . . . . -0.6(4) ?
    C14 C15 C16 C11 . . . . -0.4(4) ?
    C12 C11 C16 C15 . . . . 1.3(3) ?
    C10 C11 C16 C15 . . . . -176.54(18) ?
loop_
    _geom_hbond_atom_site_label_D
    _geom_hbond_atom_site_label_H
    _geom_hbond_atom_site_label_A
    _geom_hbond_site_symmetry_A
    _geom_hbond_distance_DH
    _geom_hbond_distance_HA
    _geom_hbond_distance_DA
    _geom_hbond_angle_DHA
    C2 H2 N3 2_645 0.93 2.61 3.340(3) 135
