# Supplementary material for: 1-(1,3-Benzothia­zol-2-yl)-3-phenyl-2-pyrazoline
Source: Acta Crystallogr Sect E Struct Rep Online. 2012 Mar 31;68(Pt 4):o1248. doi: 10.1107/S1600536812013219 (PMC3344177; doi:10.1107/S1600536812013219)
Supplement: Supplementary file 2 [file e-68-o1248-Isup2.hkl]

# 
# h,k,l, Fc-squared, Fo-squared, sigma(Fo-squared) and status flag 
# 
data_I
_shelx_title ' hrb-3 in P21/c' 
_shelx_refln_list_code          4 
_shelx_F_calc_maximum      166.38 
_exptl_crystal_F_000       584.00 
_reflns_d_resolution_high  0.7704 
 
loop_ 
 _symmetry_equiv_pos_as_xyz 
 'x, y, z' 
 '-x, y+1/2, -z+1/2' 
 '-x, -y, -z' 
 'x, -y-1/2, z-1/2' 
 
_cell_length_a    16.9460 
_cell_length_b     5.4488 
_cell_length_c    17.3060 
_cell_angle_alpha  90.000 
_cell_angle_beta  119.960 
_cell_angle_gamma  90.000 
 
_shelx_F_squared_multiplier     1.000 
 
loop_ 
 _refln_index_h 
 _refln_index_k 
 _refln_index_l 
 _refln_F_squared_calc 
 _refln_F_squared_meas 
 _refln_F_squared_sigma 
 _refln_observed_status 
   3   0   0       89.28       80.13      1.37 o 
   4   0   0     2810.77     2703.95     21.06 o 
   5   0   0       65.12       63.69      1.24 o 
   6   0   0      995.36      959.19      7.55 o 
   7   0   0      112.16      108.97      1.88 o 
   8   0   0     1572.67     1627.06     12.99 o 
   9   0   0     1056.83     1065.37     10.61 o 
  10   0   0     1179.84     1158.76     15.48 o 
  11   0   0      239.73      231.39      3.89 o 
  12   0   0      788.51      788.26      8.94 o 
  13   0   0       95.58      103.29      6.62 o 
  14   0   0      212.37      206.39      4.29 o 
  15   0   0       29.75       28.03      1.63 o 
  16   0   0       30.73       34.05      8.25 o 
  17   0   0       82.39       87.54      6.32 o 
  18   0   0      103.74      135.84      8.72 o 
  19   0   0        1.10        2.49      7.63 o 
   1   1   0     2923.02     2713.69     31.99 o 
   2   1   0     2086.63     1952.58     25.85 o 
   3   1   0       75.54       85.48      0.92 o 
   4   1   0      328.43      316.84      1.91 o 
   5   1   0       75.76       91.92      1.03 o 
   6   1   0       36.05       36.89      0.89 o 
   7   1   0      819.93      904.60      5.65 o 
   8   1   0       21.86       21.90      0.80 o 
   9   1   0      169.99      184.15      2.09 o 
  10   1   0       30.22       29.75      1.16 o 
  11   1   0      235.33      223.70      2.49 o 
  12   1   0       43.07       35.77      1.72 o 
  13   1   0      273.73      238.13      3.28 o 
  14   1   0       21.80       20.58      1.23 o 
  15   1   0        5.07        5.03      1.25 o 
  16   1   0        5.33        6.12      1.57 o 
  17   1   0        9.63       11.85      3.31 o 
  18   1   0       11.20       11.04      2.60 o 
   0   2   0     1438.83     1384.85     14.96 o 
   1   2   0      464.12      445.46      3.67 o 
   2   2   0      620.87      619.34      4.95 o 
   3   2   0      257.39      203.43      8.01 o 
   4   2   0      368.60      360.69      4.28 o 
   5   2   0     1330.80     1356.61      9.96 o 
   6   2   0      418.52      491.59      4.05 o 
   7   2   0        0.60        4.60      0.82 o 
   8   2   0        4.13        2.41      0.67 o 
   9   2   0      226.93      236.53      2.94 o 
  10   2   0       65.47       67.43      1.91 o 
  11   2   0      105.13      106.06      1.70 o 
  12   2   0       23.17       27.08      1.23 o 
  13   2   0        8.88       12.64      0.98 o 
  14   2   0       24.07       20.80      1.57 o 
  15   2   0       32.75       27.05      2.22 o 
  16   2   0       19.65        8.65      3.46 o 
  17   2   0        5.91        5.45      2.59 o 
  18   2   0        4.86       10.31      2.90 o 
   1   3   0       48.10       49.55      2.23 o 
   2   3   0        2.90        0.95      0.62 o 
   3   3   0      261.76      274.02      2.96 o 
   4   3   0      120.83      132.98      2.72 o 
   5   3   0      389.35      411.87      4.59 o 
   6   3   0        1.09        0.97      0.85 o 
   7   3   0       13.42        8.84      2.22 o 
   8   3   0      204.09      195.28      4.63 o 
   9   3   0        1.16        1.26      0.95 o 
  10   3   0       19.26       17.17      3.91 o 
  11   3   0        0.13       -0.26      0.54 o 
  12   3   0        0.71        0.56      0.86 o 
  13   3   0       57.55       41.85      3.61 o 
  14   3   0        0.94       -2.83      2.84 o 
  15   3   0        2.32       -0.61      3.48 o 
  16   3   0        0.62        1.31      3.27 o 
  17   3   0        0.05       -0.45      2.76 o 
   0   4   0      554.71      569.60      7.96 o 
   1   4   0       93.50       91.20      2.12 o 
   2   4   0       73.45       71.85      1.60 o 
   3   4   0        0.47       -0.12      0.96 o 
   4   4   0        7.58        5.53      1.40 o 
   5   4   0       64.08       58.03      3.87 o 
   6   4   0      139.33      139.82      4.63 o 
   7   4   0       52.44       56.05      2.61 o 
   8   4   0      456.03      462.37      7.01 o 
   9   4   0      143.67      122.55     14.67 o 
  10   4   0       45.18       38.60      6.85 o 
  11   4   0        4.37        3.52      1.50 o 
  12   4   0        0.35       -2.18      3.65 o 
  13   4   0        0.01       -1.08      2.92 o 
  14   4   0        8.46       11.22      4.74 o 
  15   4   0        0.02        0.09      3.75 o 
   1   5   0       18.06       21.00      2.02 o 
   2   5   0       43.03       30.68      2.68 o 
   3   5   0       16.46       31.83     13.71 o 
   4   5   0        0.91        0.86      2.64 o 
   5   5   0        8.02        4.64      2.23 o 
   6   5   0       94.98       91.72      3.59 o 
   7   5   0      180.94      164.38     11.16 o 
   8   5   0        0.59        1.43      2.41 o 
   9   5   0       17.27       17.27      3.87 o 
  10   5   0        0.23        0.31      1.11 o 
  11   5   0       17.15       11.67      3.81 o 
  12   5   0        0.45        1.87      4.98 o 
  13   5   0        5.02        5.90      4.76 o 
   0   6   0      131.93      120.89      3.58 o 
   1   6   0       37.72       38.15      1.91 o 
   2   6   0        3.23        2.65      3.12 o 
   3   6   0       36.17       38.23      3.43 o 
   4   6   0       23.42       25.03      3.19 o 
   5   6   0       26.37       36.34      4.75 o 
   6   6   0        0.02        5.83      7.71 o 
   7   6   0        0.01       -2.61      3.96 o 
   8   6   0        1.68        1.35      2.52 o 
   9   6   0       13.30       11.53      2.04 o 
  10   6   0       12.68       14.95      4.98 o 
   1   7   0        1.16        2.18      5.45 o 
 -19   1   1        1.00        1.86      1.97 o 
 -18   1   1       16.21       17.19      2.76 o 
 -17   1   1        0.00       -0.59      2.65 o 
 -16   1   1        0.00        0.08      0.72 o 
 -15   1   1        1.06        0.29      0.50 o 
 -14   1   1       16.60       18.00      1.68 o 
 -13   1   1        0.03       -0.31      0.87 o 
 -12   1   1      262.52      257.07      2.49 o 
 -11   1   1       10.98       11.68      0.75 o 
 -10   1   1        7.77        8.27      0.67 o 
  -9   1   1       24.27       28.05      0.77 o 
  -8   1   1      115.72       97.61      1.08 o 
  -7   1   1      358.03      388.90      2.53 o 
  -6   1   1      307.47      330.91      2.17 o 
  -5   1   1       26.43       20.83      0.93 o 
  -4   1   1      561.77      534.38      3.11 o 
  -3   1   1        0.02        2.80      1.09 o 
  -2   1   1     1241.51     1186.22      8.60 o 
  -1   1   1     5059.26     5049.05     41.83 o 
   0   1   1    11191.43     9906.63    552.74 o 
   1   1   1     2530.05     2492.52     19.71 o 
   2   1   1     1323.10     1258.40      9.92 o 
   3   1   1        8.93        6.07      0.74 o 
   4   1   1      222.42      250.21      1.94 o 
   5   1   1      304.81      305.03      4.20 o 
   6   1   1     2754.46     3026.61     20.85 o 
   7   1   1       50.47       50.81      1.14 o 
   8   1   1       28.07       30.59      1.16 o 
   9   1   1        4.44        2.78      0.85 o 
  10   1   1       17.71       15.57      1.02 o 
  11   1   1        1.89        1.69      0.97 o 
  12   1   1      529.28      530.47      5.50 o 
  13   1   1      140.52      147.45      2.54 o 
  14   1   1       26.24       28.72      2.21 o 
  15   1   1        1.36        2.23      1.24 o 
  16   1   1        9.63        8.78      1.79 o 
  17   1   1        8.58        7.40      2.02 o 
  18   1   1        0.00        0.97      1.81 o 
 -18   2   1       11.99       16.68      3.42 o 
 -17   2   1        4.89        5.62      2.19 o 
 -16   2   1       38.55       42.34      3.03 o 
 -15   2   1       15.00       20.75      2.59 o 
 -14   2   1       55.19       46.03      3.11 o 
 -13   2   1      208.31      186.78      4.85 o 
 -12   2   1      333.27      317.56      4.60 o 
 -11   2   1      158.15      160.20      2.41 o 
 -10   2   1      293.66      285.70      2.67 o 
  -9   2   1      130.10      141.97      2.00 o 
  -8   2   1      493.14      489.30      3.99 o 
  -7   2   1      844.17      888.42      6.26 o 
  -6   2   1      238.46      217.71      2.33 o 
  -5   2   1       10.36        5.24      0.71 o 
  -4   2   1      406.98      383.02      3.08 o 
  -3   2   1      780.99      763.19      6.01 o 
  -2   2   1     1332.04     1364.31     14.29 o 
  -1   2   1       59.35       59.82      1.40 o 
   0   2   1       30.02       29.48      1.04 o 
   1   2   1       14.35       11.88      1.10 o 
   2   2   1      422.80      385.05      4.77 o 
   3   2   1      582.47      585.74      5.29 o 
   4   2   1      210.66      213.85      2.22 o 
   5   2   1      280.46      307.85      2.75 o 
   6   2   1      104.98      102.99      2.24 o 
   7   2   1      279.34      277.15      2.33 o 
   8   2   1      412.78      427.28      3.71 o 
   9   2   1       14.26       15.84      1.19 o 
  10   2   1      185.36      182.34      2.23 o 
  11   2   1       96.31       91.23      2.11 o 
  12   2   1       22.79       22.06      1.22 o 
  13   2   1       80.60       75.79      1.83 o 
  14   2   1        4.36        3.56      0.77 o 
  15   2   1       34.60       36.20      3.35 o 
  16   2   1        4.44        4.78      2.04 o 
  17   2   1       11.70        7.77      2.20 o 
 -17   3   1        4.14        2.80      3.14 o 
 -16   3   1        1.43        0.69      3.48 o 
 -15   3   1        0.00        0.71      2.62 o 
 -14   3   1       12.31       12.11      3.70 o 
 -13   3   1       49.75       51.16      5.07 o 
 -12   3   1        4.06        2.78      2.57 o 
 -11   3   1        0.03        0.08      0.83 o 
 -10   3   1        0.00       -0.14      0.79 o 
  -9   3   1       60.88       60.76      1.79 o 
  -8   3   1       42.53       37.89      1.50 o 
  -7   3   1       95.09      108.39      1.49 o 
  -6   3   1        9.50       11.05      0.64 o 
  -5   3   1      174.14      174.18      5.39 o 
  -4   3   1       29.67       27.77      0.88 o 
  -3   3   1     1002.27     1044.04     11.42 o 
  -2   3   1     1175.78     1225.60     11.62 o 
  -1   3   1      200.40      210.18      4.63 o 
   0   3   1      159.03      164.53      3.46 o 
   1   3   1       94.38      116.31      1.66 o 
   2   3   1      634.30      630.26      6.53 o 
   3   3   1      350.97      327.64      3.73 o 
   4   3   1      168.38      172.52      2.84 o 
   5   3   1       33.37       46.39      2.34 o 
   6   3   1       82.85      110.61      2.99 o 
   7   3   1       74.41       62.03      2.27 o 
   8   3   1       76.51       78.09      2.46 o 
   9   3   1        1.29        0.89      1.15 o 
  10   3   1       14.11       13.32      2.09 o 
  11   3   1       49.30       51.22      2.44 o 
  12   3   1       77.44       80.61      2.54 o 
  13   3   1       30.62       33.02      1.84 o 
  14   3   1       71.64       79.09      4.21 o 
  15   3   1        8.02        5.83      2.81 o 
  16   3   1       13.49       11.02      3.89 o 
 -16   4   1       19.04       25.94     14.64 o 
 -15   4   1       48.78       62.40      5.10 o 
 -14   4   1       19.58       19.39      4.88 o 
 -13   4   1       22.71       29.44      5.45 o 
 -12   4   1       92.15       94.42      5.85 o 
 -11   4   1       99.86      105.25      7.36 o 
 -10   4   1      185.49      171.59     12.87 o 
  -9   4   1       36.13       33.60      2.22 o 
  -8   4   1      100.18      101.17      4.68 o 
  -7   4   1     1162.92     1169.47     15.87 o 
  -6   4   1      436.44      412.33      5.48 o 
  -5   4   1      371.94      353.59      4.40 o 
  -4   4   1      471.53      466.53      5.91 o 
  -3   4   1      367.54      359.47      3.50 o 
  -2   4   1      394.04      361.90      3.86 o 
  -1   4   1      977.23      976.47     10.04 o 
   0   4   1      303.86      320.53      3.39 o 
   1   4   1        7.17       15.85      5.31 o 
   2   4   1      216.43      213.30      6.34 o 
   3   4   1      242.66      240.58      4.67 o 
   4   4   1       52.39       47.89      8.86 o 
   5   4   1       44.47       47.50      2.85 o 
   6   4   1      167.56      194.18     14.77 o 
   7   4   1      339.58      327.64      8.42 o 
   8   4   1      533.78      524.53      8.77 o 
   9   4   1       11.78        8.57      2.06 o 
  10   4   1       85.19       80.94      5.67 o 
  11   4   1       65.80       44.52      6.46 o 
  12   4   1        9.37        7.63      3.30 o 
  13   4   1        9.06        7.76      6.05 o 
  14   4   1       17.50       14.07      4.06 o 
  15   4   1        9.54        7.81      5.04 o 
 -13   5   1        2.25        4.98      3.68 o 
 -12   5   1        3.33        3.22      3.92 o 
 -11   5   1        0.08       -0.37      3.08 o 
 -10   5   1       22.74       19.42      1.64 o 
  -9   5   1       34.78       31.36      2.91 o 
  -8   5   1       23.11       18.60      4.45 o 
  -7   5   1       68.54      121.04     28.35 o 
  -6   5   1      133.44      126.95      3.84 o 
  -5   5   1      118.30      123.53      3.41 o 
  -4   5   1        3.20        2.61      2.21 o 
  -3   5   1       20.20       20.60      0.85 o 
  -2   5   1        0.78        1.24      0.88 o 
  -1   5   1        0.72        0.48      0.69 o 
   0   5   1        2.11        2.38      0.99 o 
   1   5   1       14.15       11.25      1.86 o 
   2   5   1      118.70      119.63      4.57 o 
   3   5   1       35.98       39.88      5.61 o 
   4   5   1       20.28       17.63      3.80 o 
   5   5   1        1.41        1.88      2.17 o 
   6   5   1        9.57       23.86     15.32 o 
   7   5   1       14.95       11.03      2.17 o 
   8   5   1       21.23       21.30      2.39 o 
   9   5   1        5.90        5.44      2.15 o 
  10   5   1        2.87        0.89      1.64 o 
  11   5   1       21.56       11.37     10.13 o 
  12   5   1        5.18        3.43      5.30 o 
 -10   6   1        0.04        0.78      6.39 o 
  -9   6   1        1.82        0.76      1.99 o 
  -8   6   1        0.42        1.25      2.92 o 
  -7   6   1        2.79        1.86      2.22 o 
  -6   6   1       23.70       20.56      6.08 o 
  -5   6   1       99.45      103.82      4.60 o 
  -4   6   1        3.62        5.52      1.67 o 
  -3   6   1       20.34       19.36      3.40 o 
  -2   6   1       24.92       24.30      2.18 o 
  -1   6   1        2.06        0.63      1.95 o 
   0   6   1        1.44        0.31      1.25 o 
   1   6   1        0.01        4.28      5.06 o 
   2   6   1        4.29        3.90      1.65 o 
   3   6   1        5.17        7.02      2.80 o 
   4   6   1        7.62        6.04      2.33 o 
   5   6   1        0.00        0.16      2.22 o 
   6   6   1        7.31        3.78      3.30 o 
   7   6   1       14.71        4.50      2.96 o 
   8   6   1        6.54        5.79      2.54 o 
   9   6   1        6.91        5.14      2.06 o 
   0   7   1        0.96        2.96      5.30 o 
   1   7   1        1.75        0.47      4.21 o 
   2   7   1        0.88       -0.47      4.52 o 
 -19   0   2        2.45        2.96      8.10 o 
 -18   0   2        7.06        8.26      4.52 o 
 -17   0   2       88.43      104.26      4.98 o 
 -16   0   2       67.60       84.86      8.02 o 
 -15   0   2      228.54      250.81      5.57 o 
 -14   0   2      429.23      454.36      5.92 o 
 -13   0   2      233.49      257.99      4.08 o 
 -12   0   2      216.96      228.32      9.01 o 
 -11   0   2       59.26       56.57      2.18 o 
 -10   0   2        2.27        5.46      1.15 o 
  -9   0   2        8.57       12.35      0.87 o 
  -8   0   2     5095.84     5629.16     51.22 o 
  -7   0   2     4045.23     4313.19     36.66 o 
  -6   0   2       12.63       20.08      1.35 o 
  -5   0   2      297.20      238.38      2.76 o 
  -4   0   2     6212.72     5805.03     70.44 o 
  -3   0   2     3050.56     3066.99     41.45 o 
   1   0   2     2529.42     2508.86     27.53 o 
   2   0   2       63.47       59.01      2.02 o 
   3   0   2     2112.69     2056.55     32.32 o 
   4   0   2     1202.83     1223.87     10.67 o 
   5   0   2      522.73      551.49      5.06 o 
   6   0   2     1834.26     1854.11     17.57 o 
   7   0   2      332.91      341.32      4.33 o 
   8   0   2       16.29       15.03      1.71 o 
   9   0   2       47.88       50.62      2.05 o 
  10   0   2      814.87      770.81      8.34 o 
  11   0   2      180.28      175.69      4.80 o 
  12   0   2      376.86      405.00      6.49 o 
  13   0   2       11.32       11.25      2.09 o 
  14   0   2        1.96        1.73      1.66 o 
  15   0   2       14.47       15.22      4.54 o 
  16   0   2       35.47       38.22      4.65 o 
  17   0   2        3.53        0.09      2.11 o 
  18   0   2        2.70        6.39      8.10 o 
 -19   1   2       10.63       11.19      2.78 o 
 -18   1   2       14.30       11.76      2.97 o 
 -17   1   2       33.47       38.29      2.95 o 
 -16   1   2        1.12        0.94      1.88 o 
 -15   1   2        0.08       -0.67      0.88 o 
 -14   1   2       17.06       21.69      1.14 o 
 -13   1   2       85.19       81.00      1.55 o 
 -12   1   2      217.92      195.16      2.40 o 
 -11   1   2       56.70       55.56      1.12 o 
 -10   1   2      366.34      344.52      2.98 o 
  -9   1   2      814.79      829.64      7.21 o 
  -8   1   2     2912.19     3206.66     24.78 o 
  -7   1   2     1584.56     1647.19     12.25 o 
  -6   1   2      224.93      208.10      2.03 o 
  -5   1   2      715.38      723.65      5.95 o 
  -4   1   2      130.37      124.29      1.55 o 
  -3   1   2     2679.27     2768.80     23.63 o 
  -2   1   2     1229.28     1221.63      8.10 o 
  -1   1   2      165.02      148.03      1.56 o 
   0   1   2        4.97        2.24      0.77 o 
   1   1   2      654.30      603.86      5.52 o 
   2   1   2     3367.70     3261.89     26.69 o 
   3   1   2      117.81      111.87      1.87 o 
   4   1   2     1243.74     1223.83      7.86 o 
   5   1   2     3078.93     3284.66     26.66 o 
   6   1   2      605.46      623.28      4.84 o 
   7   1   2       10.45       12.04      1.04 o 
   8   1   2      166.49      153.79      1.97 o 
   9   1   2      408.61      426.81      3.73 o 
  10   1   2      922.29      922.07      7.44 o 
  11   1   2        7.53        8.96      1.47 o 
  12   1   2        0.57       -0.36      1.29 o 
  13   1   2       64.46       76.89      2.15 o 
  14   1   2       79.43       89.38      2.06 o 
  15   1   2       36.88       38.84      1.93 o 
  16   1   2        1.35       -0.04      1.25 o 
  17   1   2        5.58        3.36      2.65 o 
 -19   2   2        1.73        1.61      2.94 o 
 -18   2   2        4.88        4.79      2.76 o 
 -17   2   2       12.48        8.35      4.79 o 
 -16   2   2       20.14        5.62      4.66 o 
 -15   2   2        4.13        2.66      1.66 o 
 -14   2   2       17.33       21.26      2.04 o 
 -13   2   2      196.38      185.37      4.04 o 
 -12   2   2      429.21      441.85      6.93 o 
 -11   2   2       32.56       28.50      1.98 o 
 -10   2   2       44.35       39.02      2.20 o 
  -9   2   2       35.36       31.17      1.39 o 
  -8   2   2        1.65        0.10      0.35 o 
  -7   2   2       12.36       12.11      0.66 o 
  -6   2   2      355.03      327.93      2.42 o 
  -5   2   2      173.41      165.66      1.81 o 
  -4   2   2      320.67      300.10      2.63 o 
  -3   2   2      607.43      650.95      5.39 o 
  -2   2   2       13.75       23.95      1.10 o 
  -1   2   2      492.87      511.60      3.70 o 
   0   2   2      672.40      651.75      5.37 o 
   1   2   2     1083.61     1069.70     10.77 o 
   2   2   2       37.89       36.58      1.46 o 
   3   2   2      341.65      334.93     11.51 o 
   4   2   2      155.08      149.59      2.29 o 
   5   2   2     2133.65     2267.58     15.89 o 
   6   2   2      532.26      581.39      4.48 o 
   7   2   2        2.80        0.95      0.87 o 
   8   2   2       13.30       12.80      1.43 o 
   9   2   2       35.55       37.77      1.15 o 
  10   2   2        0.43        1.17      1.28 o 
  11   2   2       68.66       72.85      1.96 o 
  12   2   2       64.36       56.38      1.63 o 
  13   2   2        1.12        1.76      0.98 o 
  14   2   2        0.90        0.48      1.14 o 
  15   2   2       15.58        9.95      2.25 o 
  16   2   2        0.04        0.23      1.58 o 
  17   2   2        3.22        6.86      2.52 o 
 -18   3   2        0.66       -2.51      3.08 o 
 -17   3   2        0.13       -0.73      2.76 o 
 -16   3   2        1.73       -1.74      4.97 o 
 -15   3   2       16.81       23.05      5.37 o 
 -14   3   2       72.67       70.39      4.23 o 
 -13   3   2       30.66       38.56     12.70 o 
 -12   3   2        1.51        0.16      3.97 o 
 -11   3   2        0.25        0.48      1.61 o 
 -10   3   2       99.05       90.32      2.32 o 
  -9   3   2        8.36        7.50      1.27 o 
  -8   3   2      315.54      309.19      4.93 o 
  -7   3   2      195.93      176.57      6.59 o 
  -6   3   2       82.94       78.91      4.83 o 
  -5   3   2      116.00      116.85      4.22 o 
  -4   3   2       16.40       19.11      1.21 o 
  -3   3   2       12.52        8.96      1.61 o 
  -2   3   2      812.76      861.15     11.57 o 
  -1   3   2     1460.86     1598.32     16.53 o 
   0   3   2        1.17        2.07      0.67 o 
   1   3   2       42.63       44.83      2.43 o 
   2   3   2      133.63      129.63      2.09 o 
   3   3   2       52.24       55.22      2.09 o 
   4   3   2       65.88       63.61      2.25 o 
   5   3   2       55.29       51.06      2.17 o 
   6   3   2       87.45       86.54      3.11 o 
   7   3   2       78.49       78.15      3.25 o 
   8   3   2      140.95      131.83      3.18 o 
   9   3   2       51.10       54.14      2.70 o 
  10   3   2       17.06       14.17      1.65 o 
  11   3   2       53.09       45.48      2.94 o 
  12   3   2        2.98        1.68      1.09 o 
  13   3   2        3.39        1.67      0.94 o 
  14   3   2        1.03        1.57      1.55 o 
  15   3   2        2.80        1.65      1.59 o 
  16   3   2        0.47        1.18      2.98 o 
 -16   4   2       17.21       19.53      5.16 o 
 -15   4   2        6.18        3.28      6.05 o 
 -14   4   2        1.52        0.46      2.81 o 
 -13   4   2        0.08       -0.93      2.70 o 
 -12   4   2       12.36       12.25      0.91 o 
 -11   4   2       47.70       44.76      1.76 o 
 -10   4   2        0.04        0.29      0.99 o 
  -9   4   2        7.69        7.54      1.76 o 
  -8   4   2        3.12        2.04      1.50 o 
  -7   4   2      109.03      108.74      3.25 o 
  -6   4   2       53.50       49.94      2.99 o 
  -5   4   2       49.27       46.02      1.63 o 
  -4   4   2       63.39       62.47      2.96 o 
  -3   4   2        1.13        2.09      0.83 o 
  -2   4   2        2.35        2.00      0.87 o 
  -1   4   2       59.55       61.56      2.19 o 
   0   4   2        6.09        8.41      1.23 o 
   1   4   2       56.86       61.39      2.90 o 
   2   4   2       51.03       51.71      2.17 o 
   3   4   2       47.47       42.57      1.99 o 
   4   4   2       69.08       73.91      2.55 o 
   5   4   2        0.03       -0.71      1.27 o 
   6   4   2      122.87      121.98      3.10 o 
   7   4   2       63.49       56.88      3.09 o 
   8   4   2        1.80        0.47      1.67 o 
   9   4   2        0.64       -1.56      2.02 o 
  10   4   2        1.82        0.68      1.01 o 
  11   4   2        2.75        1.41      1.03 o 
  12   4   2        2.40        2.60      2.61 o 
  13   4   2        0.10        0.80      2.68 o 
  14   4   2        0.17       -0.17      3.45 o 
 -14   5   2        2.39        0.46      3.19 o 
 -13   5   2        0.91        4.67      8.26 o 
 -12   5   2        7.52        4.16      4.17 o 
 -11   5   2        0.31        2.18      3.74 o 
 -10   5   2       39.34       34.03      1.92 o 
  -9   5   2       71.98       69.13      2.89 o 
  -8   5   2      127.46      129.08      5.01 o 
  -7   5   2      100.23       96.39      3.42 o 
  -6   5   2        8.18        8.75      1.83 o 
  -5   5   2       66.13       71.23      2.76 o 
  -4   5   2      133.15      127.63      4.44 o 
  -3   5   2        0.03        0.30      0.97 o 
  -2   5   2        1.64        2.54      1.23 o 
  -1   5   2       39.92       34.20      6.81 o 
   0   5   2       84.17       86.02      8.26 o 
   1   5   2      123.87      111.82      2.66 o 
   2   5   2      255.97      249.34      6.25 o 
   3   5   2        5.87        9.66      7.63 o 
   4   5   2        3.42       38.97     19.32 o 
   5   5   2      328.10      336.35     26.97 o 
   6   5   2       68.69       67.01      4.60 o 
   7   5   2        3.71        2.89      2.23 o 
   8   5   2        6.83        8.20      2.22 o 
   9   5   2        4.99        7.19      2.87 o 
  10   5   2       41.57       38.29      8.31 o 
  11   5   2        3.10       -0.78      4.83 o 
  12   5   2        2.87       -1.56      8.88 o 
 -10   6   2        6.14        4.05      3.89 o 
  -9   6   2       34.37       37.37      3.82 o 
  -8   6   2       27.25       35.52      4.36 o 
  -7   6   2        0.01        2.00      2.42 o 
  -6   6   2       28.38       29.83      3.00 o 
  -5   6   2       21.87       22.07      2.63 o 
  -4   6   2      119.81      109.51      3.50 o 
  -3   6   2       52.67       24.62     23.45 o 
  -2   6   2       16.50       21.28      4.48 o 
  -1   6   2        1.67        0.93      2.18 o 
   0   6   2        4.20        2.96      4.36 o 
   1   6   2        3.85        4.05      2.03 o 
   2   6   2       16.07       16.48      2.12 o 
   3   6   2       89.83       92.42      3.08 o 
   4   6   2       84.03       78.02      4.11 o 
   5   6   2       39.02       38.64     10.21 o 
   6   6   2        6.38        5.05      2.93 o 
   7   6   2        6.65        4.95      2.58 o 
   8   6   2        0.98        0.39      2.10 o 
   0   7   2       19.62       17.14      5.92 o 
 -20   1   3       11.57       12.71      4.56 o 
 -19   1   3       14.13       15.21      2.97 o 
 -18   1   3        3.37        2.27      2.70 o 
 -17   1   3        7.77        7.12      3.13 o 
 -16   1   3       47.85       50.81      3.80 o 
 -15   1   3      231.22      232.67      3.85 o 
 -14   1   3      133.95      139.22      3.60 o 
 -13   1   3        0.67        0.13      1.05 o 
 -12   1   3       66.29       67.32      1.95 o 
 -11   1   3       68.94       65.25      2.59 o 
 -10   1   3      499.86      540.42      6.08 o 
  -9   1   3      263.37      289.86      3.05 o 
  -8   1   3     1428.23     1591.09     12.43 o 
  -7   1   3       23.31       24.41      1.33 o 
  -6   1   3       66.59       61.28      1.96 o 
  -5   1   3      113.34      111.78      2.66 o 
  -4   1   3        0.26        0.63      0.48 o 
  -3   1   3        0.38       -0.38      0.73 o 
  -2   1   3    27388.94    25470.18    256.91 o 
  -1   1   3      968.11      987.50      7.98 o 
   0   1   3      316.53      299.21      3.31 o 
   1   1   3        5.31        5.32      1.06 o 
   2   1   3      806.80      793.65      6.51 o 
   3   1   3      236.42      265.64      3.03 o 
   4   1   3      785.64      806.74      6.61 o 
   5   1   3       32.42       35.88      1.18 o 
   6   1   3      541.89      573.51      4.60 o 
   7   1   3      128.28      140.59      1.78 o 
   8   1   3      464.75      438.34      3.94 o 
   9   1   3       87.34       92.71      2.11 o 
  10   1   3      110.31      110.25      2.41 o 
  11   1   3      273.53      272.28      8.26 o 
  12   1   3        2.26        3.99      1.54 o 
  13   1   3        2.16        2.26      1.31 o 
  14   1   3        3.65        3.15      1.47 o 
  15   1   3       10.16        7.38      1.77 o 
  16   1   3       37.33       39.42      2.24 o 
  17   1   3        0.09       -0.30      2.00 o 
 -19   2   3       10.85       16.34      3.43 o 
 -18   2   3        7.20        9.17      4.71 o 
 -17   2   3        5.43        5.02      3.58 o 
 -16   2   3      102.28      102.40      6.00 o 
 -15   2   3        1.31        2.37      1.61 o 
 -14   2   3       86.39       85.79      2.64 o 
 -13   2   3       45.20       49.11      2.77 o 
 -12   2   3        1.71        2.38      2.07 o 
 -11   2   3       31.85       30.33      1.68 o 
 -10   2   3      235.09      218.40      3.82 o 
  -9   2   3      118.92      118.17      2.40 o 
  -8   2   3       14.11       13.73      0.65 o 
  -7   2   3      208.04      247.49      1.91 o 
  -6   2   3      143.11      147.27      3.12 o 
  -5   2   3       63.85       63.37      1.38 o 
  -4   2   3        2.02        1.09      0.80 o 
  -3   2   3      322.80      363.44      2.77 o 
  -2   2   3     6170.66     6486.63     58.84 o 
  -1   2   3     1314.29     1366.27     11.21 o 
   0   2   3     1179.33     1216.09      8.79 o 
   1   2   3      370.22      386.24      4.83 o 
   2   2   3      175.60      190.89      3.03 o 
   3   2   3      159.08      170.58      1.96 o 
   4   2   3      167.93      170.98      2.14 o 
   5   2   3      533.01      602.30      4.74 o 
   6   2   3        0.40        1.19      0.76 o 
   7   2   3        4.05        3.22      0.84 o 
   8   2   3        1.61        2.10      1.03 o 
   9   2   3       30.09       30.56      1.59 o 
  10   2   3      122.55      119.08      2.25 o 
  11   2   3      282.22      252.55      3.13 o 
  12   2   3        0.15       -0.17      1.10 o 
  13   2   3        1.26        2.91      1.45 o 
  14   2   3        1.18        0.86      1.07 o 
  15   2   3        0.06        0.15      2.02 o 
  16   2   3        4.93        8.72      2.37 o 
 -18   3   3       12.62        9.28      6.70 o 
 -17   3   3       26.62       34.15      8.41 o 
 -16   3   3       43.84       54.34      5.50 o 
 -15   3   3       34.01       29.11      3.70 o 
 -14   3   3       50.61       47.47      4.32 o 
 -13   3   3      134.62      128.07      4.56 o 
 -12   3   3      133.60      142.68      6.42 o 
 -11   3   3      233.43      237.68      4.24 o 
 -10   3   3     1170.23     1177.00     13.89 o 
  -9   3   3        2.98        4.98      0.75 o 
  -8   3   3       61.00       66.21      1.38 o 
  -7   3   3      265.09      283.75      2.66 o 
  -6   3   3      721.26      678.30     17.47 o 
  -5   3   3      271.10      229.22      3.42 o 
  -4   3   3      138.31      130.31      2.24 o 
  -3   3   3       39.30       36.73      1.32 o 
  -2   3   3     2279.87     2421.91     18.61 o 
  -1   3   3     1532.60     1531.16     15.98 o 
   0   3   3     1562.83     1543.25     25.72 o 
   1   3   3      531.08      497.36      6.10 o 
   2   3   3      277.79      252.33      4.05 o 
   3   3   3      240.86      238.88      3.32 o 
   4   3   3      110.32      102.20      2.51 o 
   5   3   3      483.77      494.44      5.82 o 
   6   3   3      363.41      373.39      4.65 o 
   7   3   3      533.36      526.74      4.37 o 
   8   3   3      393.27      348.90      9.56 o 
   9   3   3       75.35       76.29      1.84 o 
  10   3   3       37.91       38.50      2.23 o 
  11   3   3        4.63        2.48      1.01 o 
  12   3   3       41.80       43.56      1.79 o 
  13   3   3       35.92       34.47      2.26 o 
  14   3   3       12.40        9.65      2.47 o 
  15   3   3        3.98        0.25      2.67 o 
 -16   4   3        1.30       -0.01      2.84 o 
 -15   4   3       24.58       34.83      8.49 o 
 -14   4   3        7.14       11.46      3.89 o 
 -13   4   3        0.57       -0.78      6.54 o 
 -12   4   3        2.40        2.63      3.47 o 
 -11   4   3        3.99        3.35      0.90 o 
 -10   4   3      101.96       92.25      2.08 o 
  -9   4   3       26.15       23.18      2.14 o 
  -8   4   3       17.18       17.64      1.00 o 
  -7   4   3        1.55        1.61      0.92 o 
  -6   4   3        5.71        7.48      0.90 o 
  -5   4   3       37.64       41.19      2.12 o 
  -4   4   3        0.08       -0.72      1.67 o 
  -3   4   3       29.41       30.95      1.64 o 
  -2   4   3        7.71        5.87      2.22 o 
  -1   4   3        3.69        4.85      2.42 o 
   0   4   3      135.43      144.78      3.23 o 
   1   4   3        7.67        8.09      1.57 o 
   2   4   3        3.45        2.46      1.63 o 
   3   4   3       33.72       32.54      2.12 o 
   4   4   3      172.85      183.67      5.13 o 
   5   4   3      238.18      249.07      4.41 o 
   6   4   3        3.37        1.27      2.44 o 
   7   4   3       78.38       73.49      5.63 o 
   8   4   3       62.02       58.61      2.65 o 
   9   4   3        6.05        3.80      3.35 o 
  10   4   3        3.10        3.99      1.75 o 
  11   4   3        3.55        2.95      2.06 o 
  12   4   3        2.97       -0.97      3.57 o 
  13   4   3        0.42       -0.99      2.66 o 
  14   4   3        0.48        3.66      3.85 o 
 -14   5   3       24.22       24.61      6.08 o 
 -13   5   3       38.23       42.22      6.08 o 
 -12   5   3       12.22       16.51      4.98 o 
 -11   5   3       31.00       28.98      5.14 o 
 -10   5   3       33.00       34.87      2.59 o 
  -9   5   3       64.45       64.89      3.03 o 
  -8   5   3       11.63        8.88      3.27 o 
  -7   5   3        0.26       -0.93      1.65 o 
  -6   5   3       10.84       13.73      2.98 o 
  -5   5   3       93.51       95.92      2.87 o 
  -4   5   3        8.98       11.27      1.45 o 
  -3   5   3       15.25       13.72      4.72 o 
  -2   5   3       93.08       86.35      4.73 o 
  -1   5   3      126.84      129.17      4.03 o 
   0   5   3       28.19       45.13     15.42 o 
   1   5   3      122.08      120.82      4.02 o 
   2   5   3      174.13      204.66      7.17 o 
   3   5   3      545.68      549.89     12.15 o 
   4   5   3      150.40      148.29      4.87 o 
   5   5   3       29.74       37.10      6.09 o 
   6   5   3       45.63       56.84      5.91 o 
   7   5   3        2.56        1.46      3.08 o 
   8   5   3       15.19       17.74      2.56 o 
   9   5   3       34.15       31.35      6.76 o 
  10   5   3       19.55        8.73      4.00 o 
  11   5   3        8.57       11.06      5.92 o 
 -11   6   3        0.02       -0.78      3.74 o 
 -10   6   3        4.93        6.85      4.05 o 
  -9   6   3        1.44        2.64      3.34 o 
  -8   6   3        0.36        3.41      2.71 o 
  -7   6   3        2.05        3.08      2.28 o 
  -6   6   3        0.09       -0.08      1.93 o 
  -5   6   3        9.45        1.99      3.74 o 
  -4   6   3       37.48       42.99     15.11 o 
  -3   6   3        4.70        1.40      1.40 o 
  -2   6   3        2.55        2.07      1.81 o 
  -1   6   3        0.09        0.34      2.42 o 
   0   6   3        0.38        0.00      1.44 o 
   1   6   3        0.82        0.06      2.96 o 
   2   6   3        0.74        3.02      3.30 o 
   3   6   3        5.46        5.07      2.11 o 
   4   6   3       28.77       32.06      8.81 o 
   5   6   3       34.42       27.90      3.55 o 
   6   6   3        6.13        1.82      2.45 o 
   7   6   3        0.43        0.03      2.51 o 
   8   6   3        0.02       -1.88      3.19 o 
  -1   7   3        0.27        2.03      5.45 o 
 -20   0   4        5.51        1.09      7.32 o 
 -19   0   4        0.47        3.89      4.21 o 
 -18   0   4        1.52        1.39      1.25 o 
 -17   0   4        0.48        0.66      0.84 o 
 -16   0   4       96.62       92.55      3.69 o 
 -15   0   4      507.99      452.80      8.04 o 
 -14   0   4      260.70      257.59      4.81 o 
 -13   0   4       85.29       80.67      1.76 o 
 -12   0   4       13.44       13.84      1.45 o 
 -11   0   4       11.65       16.48      1.19 o 
 -10   0   4      110.78      120.58      1.90 o 
  -9   0   4      646.09      697.45      6.48 o 
  -8   0   4      360.82      386.68      4.41 o 
  -7   0   4      414.59      467.66      4.83 o 
  -6   0   4      348.26      316.22      4.28 o 
  -5   0   4       82.39       68.08      2.83 o 
  -4   0   4     9477.83     9619.51    127.67 o 
  -3   0   4    16929.27    15903.50    232.25 o 
  -2   0   4    17390.23    16519.05    242.01 o 
  -1   0   4    12024.26    11228.78    153.93 o 
   0   0   4      303.40      279.98      4.34 o 
   1   0   4      907.79      890.98     13.01 o 
   2   0   4      275.18      250.55      3.68 o 
   3   0   4      100.84      123.61      2.97 o 
   4   0   4     3089.30     3223.48     39.68 o 
   5   0   4     1007.08     1101.49     13.71 o 
   6   0   4      464.80      495.72      6.07 o 
   7   0   4      396.82      393.94      5.51 o 
   8   0   4       16.82       12.43      1.75 o 
   9   0   4      201.45      197.54      3.61 o 
  10   0   4      167.62      182.62      5.78 o 
  11   0   4        5.34        2.45      2.72 o 
  12   0   4      162.55      162.62      4.07 o 
  13   0   4        0.14       -0.02      2.32 o 
  14   0   4       66.98       78.00      3.56 o 
  15   0   4       72.84       82.85      4.12 o 
  16   0   4        8.26        6.86      2.10 o 
 -20   1   4       48.97       53.90     35.13 o 
 -19   1   4       16.28       14.18      2.61 o 
 -18   1   4       40.21       43.88      2.83 o 
 -17   1   4       45.52       51.13      2.54 o 
 -16   1   4       14.71       22.79      2.95 o 
 -15   1   4        5.26        1.78      1.58 o 
 -14   1   4      338.08      320.66      4.29 o 
 -13   1   4      146.81      153.26      2.74 o 
 -12   1   4      593.65      614.69      6.47 o 
 -11   1   4      400.19      408.20      5.05 o 
 -10   1   4      287.04      285.99      6.39 o 
  -9   1   4      213.33      214.14      3.11 o 
  -8   1   4      219.28      181.74      2.97 o 
  -7   1   4      738.61      681.43      6.68 o 
  -6   1   4      239.20      210.91      2.88 o 
  -5   1   4      155.17      127.20      1.40 o 
  -4   1   4     4034.22     4107.83     30.59 o 
  -3   1   4    14244.83    14432.05    131.21 o 
  -2   1   4    27683.27    26371.78    301.15 o 
  -1   1   4      856.07      811.52      6.87 o 
   0   1   4     1082.02     1033.20      8.47 o 
   1   1   4      335.17      336.64      3.23 o 
   2   1   4     1099.26     1108.73      8.86 o 
   3   1   4      163.50      158.51      2.51 o 
   4   1   4      103.40      163.50      2.63 o 
   5   1   4      126.38      114.25      2.28 o 
   6   1   4      663.19      646.69      4.78 o 
   7   1   4      461.54      455.51      4.06 o 
   8   1   4      378.23      367.63      3.92 o 
   9   1   4      331.03      315.39      3.46 o 
  10   1   4      270.64      293.38      7.87 o 
  11   1   4      140.94      135.97      2.72 o 
  12   1   4       42.40       41.10      2.53 o 
  13   1   4       34.10       35.98      1.76 o 
  14   1   4       21.31       21.78      1.97 o 
  15   1   4       33.59       37.29      2.23 o 
  16   1   4       14.98       20.71      3.10 o 
 -19   2   4        0.12        2.05      2.42 o 
 -18   2   4        1.52        4.63      3.58 o 
 -17   2   4        1.34        0.86      1.86 o 
 -16   2   4        2.74        1.85      1.95 o 
 -15   2   4       25.22       28.14      2.92 o 
 -14   2   4        0.30        0.96      1.52 o 
 -13   2   4       12.43       13.59      1.61 o 
 -12   2   4       31.81       31.68      1.71 o 
 -11   2   4       45.59       43.21      1.90 o 
 -10   2   4        0.48        0.07      1.03 o 
  -9   2   4      344.65      388.90      4.42 o 
  -8   2   4      176.73      191.01      2.50 o 
  -7   2   4        5.40        7.26      0.90 o 
  -6   2   4       75.15       88.04      1.17 o 
  -5   2   4      277.59      275.59      3.49 o 
  -4   2   4      750.86      843.79      7.00 o 
  -3   2   4      387.58      414.05      3.83 o 
  -2   2   4      933.61      943.59      7.88 o 
  -1   2   4      172.10      174.56      1.85 o 
   0   2   4      309.92      320.38      3.88 o 
   1   2   4      870.50      888.31      7.74 o 
   2   2   4      604.96      673.87      6.21 o 
   3   2   4       38.02       38.46      1.89 o 
   4   2   4      810.98      928.91      7.46 o 
   5   2   4       73.59       73.76      1.75 o 
   6   2   4        0.55        0.99      0.69 o 
   7   2   4       91.57       92.66      1.78 o 
   8   2   4        4.61        4.24      1.41 o 
   9   2   4       15.61       12.08      1.33 o 
  10   2   4        6.00        3.28      1.73 o 
  11   2   4        2.06        0.68      1.12 o 
  12   2   4       51.83       52.27      4.77 o 
  13   2   4        8.11        6.31      1.41 o 
  14   2   4        2.05        3.38      1.69 o 
  15   2   4        3.15        5.41      1.95 o 
  16   2   4        2.78        9.13      4.75 o 
 -18   3   4        1.10        0.12      2.59 o 
 -17   3   4        5.72        3.33      5.27 o 
 -16   3   4       16.71       14.32      2.18 o 
 -15   3   4       77.25       86.35      3.60 o 
 -14   3   4        1.26        1.52      2.66 o 
 -13   3   4       11.03       12.32      2.43 o 
 -12   3   4        7.16        6.07      1.71 o 
 -11   3   4      105.89      100.35      4.25 o 
 -10   3   4      189.74      181.75      3.17 o 
  -9   3   4      471.26      462.61      3.89 o 
  -8   3   4      171.77      178.42      2.04 o 
  -7   3   4      551.90      557.39      5.20 o 
  -6   3   4        9.25       11.03      1.27 o 
  -5   3   4       98.50       93.02      1.67 o 
  -4   3   4        0.52        2.31      0.84 o 
  -3   3   4       45.37       36.91      1.27 o 
  -2   3   4       58.07       74.88      2.96 o 
  -1   3   4       40.93       39.61      2.18 o 
   0   3   4        5.90        4.73      0.88 o 
   1   3   4       11.04        9.96      1.56 o 
   2   3   4       19.06       27.49      2.92 o 
   3   3   4        8.11        6.78      1.53 o 
   4   3   4        0.40        0.72      1.42 o 
   5   3   4       17.36       14.61      2.23 o 
   6   3   4       20.78       23.16      1.02 o 
   7   3   4        4.89        3.17      0.95 o 
   8   3   4        0.88        1.26      1.11 o 
   9   3   4       23.03       20.46      1.75 o 
  10   3   4       17.50       11.18      1.13 o 
  11   3   4       22.85       18.82      1.99 o 
  12   3   4        5.78        3.82      1.20 o 
  13   3   4        5.32        2.91      1.96 o 
  14   3   4        4.47        0.34      2.49 o 
 -17   4   4        0.40        2.95      3.52 o 
 -16   4   4        2.27        0.31      7.94 o 
 -15   4   4        2.35        1.67      3.72 o 
 -14   4   4        0.36        0.00      6.08 o 
 -13   4   4        4.16        5.86      4.60 o 
 -12   4   4       20.45       22.89      3.09 o 
 -11   4   4        6.64        5.95      0.80 o 
 -10   4   4        1.72        2.67      0.80 o 
  -9   4   4      439.36      441.81      7.35 o 
  -8   4   4       18.39       20.99      1.80 o 
  -7   4   4       70.94       69.77      1.41 o 
  -6   4   4       15.90       19.06      1.52 o 
  -5   4   4       45.62       40.85     11.45 o 
  -4   4   4      102.65       93.80      2.77 o 
  -3   4   4       55.70       60.26      1.96 o 
  -2   4   4        9.02        9.83      1.59 o 
  -1   4   4       35.04       29.51      2.44 o 
   0   4   4       27.01       42.42      4.76 o 
   1   4   4       81.91       77.04      3.50 o 
   2   4   4        1.13        0.85      1.44 o 
   3   4   4       54.60       52.05      2.92 o 
   4   4   4       23.77       25.44      2.33 o 
   5   4   4      100.48       96.24      3.52 o 
   6   4   4      192.81      183.84      4.25 o 
   7   4   4        2.89        3.21      2.95 o 
   8   4   4       18.94       22.51      3.17 o 
   9   4   4       21.04       17.82      2.22 o 
  10   4   4        0.65       -0.03      2.44 o 
  11   4   4        0.04        0.12      1.47 o 
  12   4   4        2.64        4.77      4.15 o 
  13   4   4        0.54        0.83      3.13 o 
 -14   5   4        0.59        0.93      4.36 o 
 -13   5   4       20.44       32.59      7.01 o 
 -12   5   4       77.58       93.94     11.22 o 
 -11   5   4       45.87       51.34      5.53 o 
 -10   5   4       14.34       11.98      1.80 o 
  -9   5   4       23.03       22.88      2.16 o 
  -8   5   4        2.27        1.79      0.68 o 
  -7   5   4        2.78        0.33      0.87 o 
  -6   5   4       30.01       28.31      2.32 o 
  -5   5   4        3.70        5.73      1.92 o 
  -4   5   4       12.68       17.38      1.62 o 
  -3   5   4      228.22      225.12      3.78 o 
  -2   5   4      264.68      267.43      4.48 o 
  -1   5   4       14.83       11.19      2.37 o 
   0   5   4       61.48       64.67      3.91 o 
   1   5   4       41.88       41.27      4.15 o 
   2   5   4        3.29        1.65      2.02 o 
   3   5   4        8.11        4.73      3.73 o 
   4   5   4       61.78       63.40      6.23 o 
   5   5   4       10.49        4.14      2.15 o 
   6   5   4      150.63      161.01      4.64 o 
   7   5   4        3.12        2.09      1.81 o 
   8   5   4       16.26       11.12      4.43 o 
   9   5   4        3.57        1.74      1.56 o 
  10   5   4        0.01       -0.62      1.52 o 
  11   5   4        0.72        0.17      3.61 o 
 -11   6   4       12.86       10.44      7.48 o 
 -10   6   4       10.05       17.29      7.17 o 
  -9   6   4       21.68        5.52      5.76 o 
  -8   6   4        0.37        0.81      1.32 o 
  -7   6   4        3.15        1.40      1.98 o 
  -6   6   4        0.66        1.12      1.81 o 
  -5   6   4        0.73        1.04      1.64 o 
  -3   6   4        1.43        1.40      2.49 o 
  -2   6   4        0.00        1.07      1.51 o 
  -1   6   4        2.47        0.96      1.66 o 
   0   6   4        0.12       -0.75      1.50 o 
   1   6   4        5.45        5.62      1.86 o 
   2   6   4        4.67        6.02      2.68 o 
   3   6   4        7.99        8.80      3.97 o 
   4   6   4        9.03        5.71      4.66 o 
   5   6   4        0.25        6.24      3.10 o 
   6   6   4       13.05       14.95      3.36 o 
   7   6   4        0.26        0.92      2.53 o 
 -20   1   5        0.17        2.03      5.14 o 
 -19   1   5       16.39       20.14      4.07 o 
 -18   1   5        5.02        8.09      1.58 o 
 -17   1   5        6.18        9.59      2.02 o 
 -16   1   5        0.03       -0.24      1.43 o 
 -15   1   5        8.62        5.02      1.33 o 
 -14   1   5       11.58       12.26      1.93 o 
 -13   1   5       26.22       31.14      1.41 o 
 -12   1   5        4.55        3.85      2.04 o 
 -11   1   5        0.05       -0.75      1.12 o 
 -10   1   5      417.26      456.53      7.94 o 
  -9   1   5      566.30      598.85      5.72 o 
  -8   1   5       77.90       72.97      1.89 o 
  -7   1   5       42.28       35.74      0.73 o 
  -6   1   5      311.28      290.02      2.62 o 
  -5   1   5      313.89      302.48      2.90 o 
  -4   1   5      373.83      348.22      3.04 o 
  -3   1   5     3304.81     3491.36     29.57 o 
  -2   1   5      773.87      797.31      6.88 o 
  -1   1   5      475.34      493.93      6.23 o 
   0   1   5      194.34      192.70      2.58 o 
   1   1   5      488.89      495.38      4.95 o 
   2   1   5       38.77       42.95      2.07 o 
   3   1   5      407.51      462.84      4.68 o 
   4   1   5       20.52       34.20      1.81 o 
   5   1   5      246.15      260.83      3.70 o 
   6   1   5        3.27        4.89      1.04 o 
   7   1   5        0.11        0.75      0.92 o 
   8   1   5      263.18      260.16      3.09 o 
   9   1   5       81.80       86.58      2.39 o 
  10   1   5      164.73      166.02      2.75 o 
  11   1   5        4.99        2.82      1.45 o 
  12   1   5        9.99       11.37      1.48 o 
  13   1   5        1.86        0.91      1.49 o 
  14   1   5        0.97        1.11      1.70 o 
  15   1   5        1.19        1.78      1.54 o 
 -20   2   5       10.07        7.60      2.56 o 
 -19   2   5        5.37        3.59      2.34 o 
 -18   2   5        0.16        0.88      1.89 o 
 -17   2   5       16.11       18.74      1.96 o 
 -16   2   5       42.51       44.00      3.21 o 
 -15   2   5       14.59       14.45      2.93 o 
 -14   2   5      107.40      109.22      3.38 o 
 -13   2   5        0.05        0.18      1.38 o 
 -12   2   5       44.04       42.93      1.94 o 
 -11   2   5      297.81      301.01      4.15 o 
 -10   2   5       56.06       62.25      1.80 o 
  -9   2   5       19.91       23.63      1.37 o 
  -8   2   5       41.56       40.48      2.26 o 
  -7   2   5       36.20       35.11      1.06 o 
  -6   2   5      119.10      118.27      1.83 o 
  -5   2   5     1742.80     1989.23     18.12 o 
  -4   2   5      116.67      110.43      1.76 o 
  -3   2   5       42.50       30.14      1.50 o 
  -2   2   5      463.68      458.57      4.69 o 
  -1   2   5      131.58      118.07      2.44 o 
   0   2   5     1421.23     1378.25     12.20 o 
   1   2   5       47.81       47.45      1.74 o 
   2   2   5       51.88       47.47      1.69 o 
   3   2   5      280.94      273.91      4.00 o 
   4   2   5       55.76       60.21      2.13 o 
   5   2   5        0.09        0.15      0.94 o 
   6   2   5        1.54        1.30      1.13 o 
   7   2   5       24.13       25.70      1.89 o 
   8   2   5      143.58      146.12      2.90 o 
   9   2   5      184.62      190.78      7.97 o 
  10   2   5      245.90      241.33      3.80 o 
  11   2   5       75.92       85.62      2.43 o 
  12   2   5       35.46       37.32      1.85 o 
  13   2   5       12.63       14.30      2.19 o 
  14   2   5        9.23        8.14      1.68 o 
  15   2   5        6.01        4.04      2.93 o 
 -19   3   5       11.90       20.75      5.85 o 
 -18   3   5       42.73       51.93      2.87 o 
 -17   3   5        3.65        4.26      2.35 o 
 -16   3   5       20.46       15.53      2.70 o 
 -15   3   5       36.25       35.03      2.15 o 
 -14   3   5      416.93      418.10     16.75 o 
 -13   3   5       12.60       12.70      2.37 o 
 -12   3   5       53.79       54.31      2.00 o 
 -11   3   5       24.95       23.13      2.07 o 
 -10   3   5      672.89      679.30      5.31 o 
  -9   3   5     1352.04     1364.13      9.34 o 
  -8   3   5      253.55      242.50      2.54 o 
  -7   3   5      251.60      234.43      4.78 o 
  -6   3   5      478.36      485.85      6.36 o 
  -5   3   5       38.20       28.30      2.18 o 
  -4   3   5       94.99       88.26      1.83 o 
  -3   3   5      106.69      118.80      2.15 o 
  -2   3   5       13.04       11.68      1.25 o 
  -1   3   5       73.20       68.20      2.36 o 
   0   3   5      328.90      321.18      3.84 o 
   1   3   5       59.82       63.16      2.24 o 
   2   3   5       56.99       61.32      2.60 o 
   3   3   5     1017.24     1057.74     10.61 o 
   4   3   5      746.17      736.11     11.39 o 
   5   3   5      183.26      176.04      5.24 o 
   6   3   5       91.18       86.73      5.91 o 
   7   3   5        2.12        1.40      0.95 o 
   8   3   5       76.68       68.24      2.66 o 
   9   3   5       15.19       12.81      1.47 o 
  10   3   5       10.54       12.39      1.91 o 
  11   3   5       15.28       14.99      1.54 o 
  12   3   5        1.97        1.27      1.61 o 
  13   3   5       17.32       15.07      2.29 o 
  14   3   5        0.11       -0.94      3.36 o 
 -17   4   5       18.15       18.21      4.75 o 
 -16   4   5       20.90       20.10      6.23 o 
 -15   4   5       24.80       28.82      5.92 o 
 -14   4   5        4.98        4.69      2.36 o 
 -13   4   5        0.14        0.88      1.67 o 
 -12   4   5        7.24       10.16      1.45 o 
 -11   4   5       17.60       20.84      1.74 o 
 -10   4   5      219.12      210.81      2.80 o 
  -9   4   5      462.34      448.89      5.60 o 
  -8   4   5      173.86      174.66      2.38 o 
  -7   4   5      278.17      289.54      5.34 o 
  -6   4   5      176.01      176.71      3.63 o 
  -5   4   5      198.47      213.03      3.33 o 
  -4   4   5      181.40      178.95      3.11 o 
  -3   4   5      261.69      258.82      3.93 o 
  -2   4   5       62.88       61.95      2.95 o 
  -1   4   5       87.88       76.75      2.95 o 
   0   4   5      869.04      858.32     19.27 o 
   1   4   5        6.00        5.39      2.89 o 
   2   4   5        2.44        1.61      2.01 o 
   3   4   5       51.14       45.52      2.40 o 
   4   4   5      118.61      124.42      4.28 o 
   5   4   5       87.85       81.20      3.15 o 
   6   4   5       15.11       14.96      2.43 o 
   7   4   5       14.72       18.19      3.88 o 
   8   4   5       89.96       92.31      5.95 o 
   9   4   5       60.91       57.18      4.35 o 
  10   4   5       15.04       19.10      2.49 o 
  11   4   5       20.10       19.43      3.77 o 
  12   4   5       25.10       28.27      5.16 o 
 -15   5   5        7.82        7.17      9.50 o 
 -14   5   5       12.25       18.07      8.72 o 
 -13   5   5       11.06       13.09      7.01 o 
 -12   5   5       51.61       56.39      8.10 o 
 -11   5   5       49.61       45.19      3.05 o 
 -10   5   5       45.73       50.86      2.87 o 
  -9   5   5       12.18       13.61      2.04 o 
  -8   5   5        4.71        8.84      2.02 o 
  -7   5   5       92.31      100.17      6.24 o 
  -6   5   5      103.72      105.89      2.82 o 
  -5   5   5      163.33      151.11      5.76 o 
  -4   5   5      137.47      135.08      4.00 o 
  -3   5   5       40.07      215.54      7.78 o 
  -2   5   5        3.55        0.67      2.36 o 
  -1   5   5        3.83        1.25      1.61 o 
   0   5   5        2.41        0.11      1.32 o 
   1   5   5       92.47       97.98      6.83 o 
   2   5   5       78.44       72.97      3.23 o 
   3   5   5       20.65       25.45      4.75 o 
   4   5   5       39.37       36.59      4.37 o 
   5   5   5      114.42      126.03      4.78 o 
   6   5   5       75.72       74.89      5.66 o 
   7   5   5        0.33        0.02      2.53 o 
   8   5   5       12.03       14.29      3.62 o 
   9   5   5        7.70        5.89      3.81 o 
  10   5   5        4.74        2.01      2.37 o 
 -11   6   5        0.05       -4.21      4.21 o 
 -10   6   5        0.92       -1.87      4.67 o 
  -9   6   5       11.95       12.56      2.49 o 
  -8   6   5       36.67       42.59      2.78 o 
  -7   6   5       26.06       28.07      7.78 o 
  -6   6   5        3.09       -0.78      3.27 o 
  -5   6   5       44.01       34.74      7.79 o 
  -4   6   5        8.94        7.69      2.36 o 
  -3   6   5        2.00        1.22      2.02 o 
  -2   6   5        1.13        1.83      1.65 o 
  -1   6   5        5.21        6.98      2.17 o 
   0   6   5        1.54        2.32      2.18 o 
   1   6   5        5.56        7.45      3.22 o 
   2   6   5        0.03       -1.07      2.52 o 
   3   6   5        0.07       -1.67      2.86 o 
   4   6   5       15.99       11.13      3.01 o 
   5   6   5       12.47       15.67      3.26 o 
   6   6   5        0.42        3.55      2.75 o 
 -21   0   6       19.15       10.92     10.44 o 
 -20   0   6       23.32       23.68      6.62 o 
 -19   0   6       31.28       40.59      4.08 o 
 -18   0   6        3.99        5.03      1.14 o 
 -17   0   6      210.06      194.75      7.60 o 
 -16   0   6       57.40       61.85      3.98 o 
 -15   0   6       60.94       58.48      2.51 o 
 -14   0   6       27.45       28.21      1.42 o 
 -13   0   6       14.97       14.08      1.28 o 
 -12   0   6     1200.21     1270.11     14.33 o 
 -11   0   6     1786.32     1934.98     32.94 o 
 -10   0   6     5307.84     5908.44    105.82 o 
  -9   0   6      263.69      237.50      4.36 o 
  -8   0   6       26.02       22.10      1.24 o 
  -7   0   6     1004.22     1020.98      9.68 o 
  -6   0   6      402.26      381.10      6.54 o 
  -5   0   6       20.93       21.69      1.76 o 
  -4   0   6      119.76      104.88      3.02 o 
  -3   0   6        1.69        5.00      1.80 o 
  -2   0   6      363.14      315.50      4.62 o 
  -1   0   6     2047.65     1953.62     24.83 o 
   0   0   6     3110.58     2977.24     45.41 o 
   1   0   6       61.05       52.27      2.85 o 
   2   0   6     2557.64     2549.22     30.72 o 
   3   0   6      647.86      629.51     11.92 o 
   4   0   6      336.18      334.92      9.04 o 
   5   0   6       53.05       61.47      4.19 o 
   6   0   6     1086.55     1035.23     15.05 o 
   7   0   6      914.37      914.92     10.70 o 
   8   0   6      524.77      527.72      9.84 o 
   9   0   6      909.33      869.04     13.15 o 
  10   0   6        0.07       -0.59      1.78 o 
  11   0   6      111.41      110.72      4.57 o 
  12   0   6       58.96       59.19      4.83 o 
  13   0   6       13.40       13.24      2.65 o 
  14   0   6       26.17       25.08      4.61 o 
  15   0   6        2.36        2.62      2.52 o 
 -21   1   6        6.03        7.14      3.74 o 
 -20   1   6       10.87       11.23      3.78 o 
 -19   1   6       22.59       31.69      2.56 o 
 -18   1   6       64.05       66.99      2.40 o 
 -17   1   6       57.50       65.23      2.27 o 
 -16   1   6      182.39      187.43      3.42 o 
 -15   1   6       75.93       79.51      2.80 o 
 -14   1   6       29.14       32.54      2.02 o 
 -13   1   6        0.02        0.47      1.19 o 
 -12   1   6        7.41        4.94      1.23 o 
 -11   1   6       35.57       34.26      1.51 o 
 -10   1   6      411.58      413.12      4.10 o 
  -9   1   6        7.43        7.21      1.03 o 
  -8   1   6      153.22      144.76      1.64 o 
  -7   1   6      160.59      144.76      1.92 o 
  -6   1   6        8.65        6.34      1.10 o 
  -5   1   6     1446.93     1593.15     11.46 o 
  -4   1   6     4988.50     5262.19     47.19 o 
  -3   1   6      179.03      172.91      4.61 o 
  -2   1   6      461.27      423.99      4.28 o 
  -1   1   6      246.85      270.23      3.19 o 
   0   1   6       65.46       69.98      2.06 o 
   1   1   6     1073.70     1108.65      9.70 o 
   2   1   6       92.36       95.98      2.21 o 
   3   1   6      199.38      201.52      3.46 o 
   4   1   6      115.98      119.98      3.08 o 
   5   1   6        0.27        1.48      2.09 o 
   6   1   6       21.23       23.42      2.06 o 
   7   1   6       27.67       35.47      1.85 o 
   8   1   6       73.55       71.00      2.30 o 
   9   1   6        0.75        3.03      1.53 o 
  10   1   6        7.84        9.88      1.48 o 
  11   1   6        6.99        5.99      1.92 o 
  12   1   6        0.01       -0.28      1.30 o 
  13   1   6       10.83        8.34      2.42 o 
  14   1   6        0.54        2.33      2.12 o 
  15   1   6        0.00        1.54      1.76 o 
 -20   2   6        5.79        5.76      2.52 o 
 -19   2   6        4.55        4.74      2.13 o 
 -18   2   6        1.50        0.42      1.84 o 
 -17   2   6        0.17       -1.23      1.96 o 
 -16   2   6       22.14       16.72      2.85 o 
 -15   2   6      202.44      194.89      6.08 o 
 -14   2   6       36.52       24.25     10.99 o 
 -13   2   6        2.64        1.50      1.59 o 
 -12   2   6      694.10      676.95      9.71 o 
 -11   2   6       88.71       87.16      2.12 o 
 -10   2   6      163.61      159.90      2.57 o 
  -9   2   6      277.81      299.46      2.99 o 
  -8   2   6      559.73      574.25      4.60 o 
  -7   2   6      148.41      141.33      2.31 o 
  -6   2   6       83.31       87.56      2.46 o 
  -5   2   6      212.80      172.18      2.34 o 
  -4   2   6       83.81      105.66      2.56 o 
  -3   2   6      959.81      999.67      7.94 o 
  -2   2   6      180.37      169.91      2.69 o 
  -1   2   6      438.61      428.93      4.91 o 
   0   2   6      176.42      158.98      3.37 o 
   1   2   6      318.71      320.81      3.94 o 
   2   2   6      635.65      634.20      6.52 o 
   3   2   6     1248.02     1296.22     12.76 o 
   4   2   6      100.04      100.12      3.35 o 
   5   2   6      166.33      163.77      4.11 o 
   6   2   6      267.27      250.74      3.43 o 
   7   2   6       95.61      102.85      2.87 o 
   8   2   6       76.90       69.31      2.06 o 
   9   2   6       82.34       86.39      2.62 o 
  10   2   6       28.96       29.41      2.05 o 
  11   2   6       28.22       31.09      1.82 o 
  12   2   6       10.75       13.67      1.75 o 
  13   2   6        2.76        1.12      1.45 o 
  14   2   6        2.84        3.58      2.03 o 
 -19   3   6        0.41        0.11      1.77 o 
 -18   3   6       39.92       25.66     16.98 o 
 -17   3   6       12.35        9.04      2.65 o 
 -16   3   6        8.16        3.75      2.37 o 
 -15   3   6       46.30       42.08     12.12 o 
 -14   3   6        9.00        8.62      3.40 o 
 -13   3   6       14.05        9.43      2.79 o 
 -12   3   6       96.39       98.61      3.41 o 
 -11   3   6        0.06        0.57      0.95 o 
 -10   3   6      178.13      184.63      2.33 o 
  -9   3   6       25.80       24.09      1.74 o 
  -8   3   6       45.73       49.66      2.29 o 
  -7   3   6       38.18       39.53      1.27 o 
  -6   3   6       12.59       13.31      1.42 o 
  -5   3   6       17.37       16.37      1.43 o 
  -4   3   6      413.70      450.68      5.67 o 
  -3   3   6        1.64        1.83      1.20 o 
  -2   3   6       17.59       23.10      1.34 o 
  -1   3   6       12.76       10.13      1.16 o 
   0   3   6       82.07       80.48      1.79 o 
   1   3   6      275.99      263.78      5.74 o 
   2   3   6        2.02        0.55      0.90 o 
   3   3   6        0.23        0.14      2.16 o 
   4   3   6      164.58      159.18      3.20 o 
   5   3   6       78.03       71.51      3.91 o 
   6   3   6       27.08       23.44      1.56 o 
   7   3   6        0.44        1.50      1.21 o 
   8   3   6        0.13       -0.18      1.31 o 
   9   3   6        2.50        3.13      1.39 o 
  10   3   6        0.08       -0.58      0.95 o 
  11   3   6        0.40        0.68      1.41 o 
  12   3   6        0.10       -0.35      1.17 o 
  13   3   6        0.52        1.51      1.96 o 
 -17   4   6       12.05        0.16      2.49 o 
 -16   4   6       15.16        3.77      4.67 o 
 -15   4   6        0.93       -0.15      2.35 o 
 -14   4   6        4.14        3.52      2.31 o 
 -13   4   6        5.34        2.25      2.41 o 
 -12   4   6       20.13       21.38      2.19 o 
 -11   4   6        0.53        0.16      0.84 o 
 -10   4   6        1.41        2.37      0.92 o 
  -9   4   6      107.11      108.70      3.26 o 
  -8   4   6       40.11       37.20      2.09 o 
  -7   4   6        6.33        6.42      1.66 o 
  -6   4   6        0.00        0.94      1.12 o 
  -5   4   6       94.17      101.54      2.57 o 
  -4   4   6       26.18       25.35      1.89 o 
  -3   4   6        9.01        6.84      1.53 o 
  -2   4   6      323.13      312.71      6.95 o 
  -1   4   6       64.81       63.50      1.87 o 
   0   4   6        5.54        4.35      2.39 o 
   1   4   6      313.35      322.53      6.39 o 
   2   4   6        5.61        2.82      2.95 o 
   3   4   6      187.96      188.75      4.99 o 
   4   4   6       25.05       28.34      2.46 o 
   5   4   6        0.43       -1.11      2.48 o 
   6   4   6        1.03       -0.66      1.81 o 
   7   4   6        1.13        2.78      2.25 o 
   8   4   6        0.97       -0.28      1.57 o 
   9   4   6        9.00        6.20      3.35 o 
  10   4   6        0.66       -0.89      2.93 o 
  11   4   6        0.02        1.97      3.68 o 
 -15   5   6        0.00       67.30      5.76 o 
 -14   5   6        0.83        0.16      2.03 o 
 -13   5   6        4.80        0.16      2.03 o 
 -12   5   6        2.95        1.50      2.41 o 
 -11   5   6        0.70        1.29      1.32 o 
 -10   5   6        3.50        2.47      1.19 o 
  -9   5   6        0.59        0.54      1.00 o 
  -8   5   6        2.17        3.77      2.41 o 
  -7   5   6       43.10       23.19      9.88 o 
  -6   5   6       10.04       21.03     13.16 o 
  -5   5   6        0.01       91.18     59.12 o 
  -4   5   6       27.95       29.00      3.23 o 
  -3   5   6       26.90       17.01      5.80 o 
  -2   5   6        6.13        8.25      1.99 o 
  -1   5   6        6.46        4.84      2.01 o 
   0   5   6       10.23       11.40      2.66 o 
   1   5   6       70.65       72.56      6.40 o 
   2   5   6       16.46       16.30      5.26 o 
   3   5   6       17.46       11.25      4.28 o 
   4   5   6       28.32       31.14      3.43 o 
   5   5   6        0.55       -0.02      2.31 o 
   6   5   6        7.34        5.50      2.49 o 
   7   5   6        0.81       -0.09      2.89 o 
   8   5   6        1.58        4.77      2.90 o 
   9   5   6        0.19        0.19      3.23 o 
 -11   6   6       44.85       55.61      5.45 o 
 -10   6   6        8.81        6.39      3.58 o 
  -9   6   6        2.00        1.69      1.71 o 
  -8   6   6        8.69       14.04      4.70 o 
  -7   6   6       93.06       79.22      8.41 o 
  -6   6   6       34.14       35.99      4.36 o 
  -5   6   6        9.83       11.08      3.30 o 
  -4   6   6       13.67       12.72      2.86 o 
  -3   6   6       31.22       34.38      3.15 o 
  -2   6   6       32.11       37.29      2.46 o 
  -1   6   6       26.59       28.61      2.44 o 
   0   6   6       27.40       25.50      3.77 o 
   1   6   6       42.33       40.00      4.35 o 
   2   6   6       83.93       92.58      7.46 o 
   3   6   6       69.83       65.72      5.58 o 
   4   6   6        1.29        0.53      2.87 o 
   5   6   6        9.01       12.54      3.63 o 
 -21   1   7        0.12       -0.18      2.95 o 
 -20   1   7        3.22        3.65      2.77 o 
 -19   1   7        0.07       -0.99      1.61 o 
 -18   1   7        5.94        5.89      1.69 o 
 -17   1   7       74.22       69.54      3.31 o 
 -16   1   7        0.00       -0.05      1.12 o 
 -15   1   7        7.45        5.32      1.47 o 
 -14   1   7        0.98        1.43      1.08 o 
 -13   1   7       12.95       12.43      1.60 o 
 -12   1   7        1.93        4.82      1.51 o 
 -11   1   7       89.15       94.29      7.59 o 
 -10   1   7      255.78      294.65      5.42 o 
  -9   1   7       82.41       72.15      1.91 o 
  -8   1   7        1.58        2.54      0.89 o 
  -7   1   7        5.20        6.91      0.99 o 
  -6   1   7       57.77       59.20      1.42 o 
  -5   1   7     1034.16     1077.73      8.84 o 
  -4   1   7      425.40      400.85      4.45 o 
  -3   1   7     1795.59     1866.62     16.58 o 
  -2   1   7      285.71      291.80      3.51 o 
  -1   1   7       27.10       32.77      3.51 o 
   0   1   7        2.26        7.28      1.31 o 
   1   1   7       21.86       26.80      1.73 o 
   2   1   7     1225.15     1318.81     11.68 o 
   3   1   7       57.56       61.29      2.00 o 
   4   1   7       71.94       72.03      2.36 o 
   5   1   7       23.84       25.53      2.22 o 
   6   1   7       12.03       13.65      2.99 o 
   7   1   7       51.85       54.60      2.41 o 
   8   1   7       39.43       33.61      3.25 o 
   9   1   7      181.95      169.89      3.02 o 
  10   1   7       13.55       13.25      2.25 o 
  11   1   7        1.38        1.72      1.58 o 
  12   1   7       12.55       10.41      1.94 o 
  13   1   7       13.66       12.19      3.13 o 
  14   1   7        4.04        5.05      1.75 o 
 -20   2   7       16.71       14.38      2.50 o 
 -19   2   7       41.98       44.19      3.02 o 
 -18   2   7       82.43       92.46      6.36 o 
 -17   2   7       26.13       28.64      3.63 o 
 -16   2   7       97.72      102.28      3.95 o 
 -15   2   7       17.94       14.02      4.41 o 
 -14   2   7      249.26      263.45      5.65 o 
 -13   2   7      612.20      605.22     10.42 o 
 -12   2   7      833.81      854.98      8.30 o 
 -11   2   7       62.22       64.28      2.25 o 
 -10   2   7      105.23      101.04      1.46 o 
  -9   2   7       82.32       81.53      1.58 o 
  -8   2   7      459.35      430.49      4.36 o 
  -7   2   7        0.12        1.18      1.11 o 
  -6   2   7      391.79      391.69      3.97 o 
  -5   2   7     3049.22     3207.76     25.55 o 
  -4   2   7    11600.97    12770.49    122.12 o 
  -3   2   7      118.76      128.77      2.71 o 
  -2   2   7      760.98      736.99      7.05 o 
  -1   2   7      157.27      154.45      3.01 o 
   0   2   7      289.90      290.67      4.16 o 
   1   2   7       41.47       37.87      2.65 o 
   2   2   7      124.68      114.40      2.74 o 
   3   2   7      215.78      220.65      3.90 o 
   4   2   7      822.47      821.92      9.00 o 
   5   2   7      591.38      555.48      7.99 o 
   6   2   7      261.43      246.64      3.79 o 
   7   2   7       35.99       41.50      1.88 o 
   8   2   7      105.80      107.04      2.57 o 
   9   2   7        5.59        4.55      1.36 o 
  10   2   7       27.78       32.89      1.82 o 
  11   2   7        1.71        0.42      1.57 o 
  12   2   7        5.13        5.70      2.07 o 
  13   2   7       19.81       17.23      2.14 o 
 -19   3   7        4.14        3.40      3.43 o 
 -18   3   7        3.70        6.50      2.25 o 
 -17   3   7        0.98       14.50      6.73 o 
 -16   3   7        1.43       -0.64      2.18 o 
 -15   3   7       53.76       61.98      3.58 o 
 -14   3   7        3.49        3.04      1.41 o 
 -13   3   7        6.35        5.28      1.57 o 
 -12   3   7        8.41        7.17      1.80 o 
 -11   3   7      419.37      432.39      3.80 o 
 -10   3   7       10.96       12.45      1.49 o 
  -9   3   7       93.61      103.94      2.13 o 
  -8   3   7        0.93        2.23      0.90 o 
  -7   3   7        7.00        7.64      1.37 o 
  -6   3   7      140.30      158.05      2.45 o 
  -5   3   7        5.06        3.62      1.15 o 
  -4   3   7      292.47      292.17      3.80 o 
  -3   3   7        0.66        0.25      1.25 o 
  -2   3   7       14.16       18.27      1.45 o 
  -1   3   7        2.82        3.89      1.79 o 
   0   3   7        1.64        2.75      1.11 o 
   1   3   7        8.85       14.62      2.71 o 
   2   3   7      388.61      366.88      5.02 o 
   3   3   7      463.75      457.12      6.26 o 
   4   3   7      128.14      116.71      2.52 o 
   5   3   7      182.37      163.89      4.20 o 
   6   3   7        1.88        1.98      0.89 o 
   7   3   7       93.61       76.88      3.43 o 
   8   3   7       19.90       17.51      1.53 o 
   9   3   7        1.15        1.50      1.55 o 
  10   3   7       24.74       25.26      2.32 o 
  11   3   7        0.56        0.78      1.37 o 
  12   3   7        2.20        2.67      2.46 o 
 -17   4   7       65.63       52.60     32.09 o 
 -16   4   7       17.65       20.83      8.43 o 
 -15   4   7       63.19       65.70      7.48 o 
 -14   4   7       61.45       67.65     10.68 o 
 -13   4   7       84.21      112.23     21.50 o 
 -12   4   7       10.33       12.12      1.10 o 
 -11   4   7       12.59       13.27      1.12 o 
 -10   4   7        1.66        1.02      1.21 o 
  -9   4   7      113.91      117.28      4.24 o 
  -8   4   7       76.55       71.15      2.71 o 
  -7   4   7       57.81       63.39      2.08 o 
  -6   4   7       12.05       17.66      2.20 o 
  -5   4   7      207.11      211.75      7.20 o 
  -4   4   7      413.44      418.14      5.42 o 
  -3   4   7      188.58      193.72      4.11 o 
  -2   4   7      208.86      209.75      4.07 o 
  -1   4   7      213.17      201.85      8.33 o 
   0   4   7      240.36      237.13     12.74 o 
   1   4   7      158.62      168.33      4.89 o 
   2   4   7       34.07       33.57      3.34 o 
   3   4   7       22.17       25.51      2.71 o 
   4   4   7       27.18       31.59      2.88 o 
   5   4   7       40.11       42.81      2.58 o 
   6   4   7       53.67       60.16      3.78 o 
   7   4   7       44.01       40.94      3.91 o 
   8   4   7        0.01        1.13      1.89 o 
   9   4   7        0.14       -0.89      1.82 o 
  10   4   7       30.09       32.32      2.71 o 
  11   4   7        3.88        1.74      2.49 o 
 -15   5   7        1.12        0.48      3.59 o 
 -14   5   7        0.01        0.16      3.58 o 
 -13   5   7        1.38       -0.93      3.74 o 
 -12   5   7       16.66       22.28      4.52 o 
 -11   5   7        1.17        1.14      0.97 o 
 -10   5   7        0.09        0.59      1.17 o 
  -9   5   7       21.63       14.51      5.91 o 
  -8   5   7        0.24        0.16      3.27 o 
  -7   5   7        0.04       -0.98      1.77 o 
  -6   5   7        8.76        6.38      2.46 o 
  -5   5   7        4.78        3.12      2.27 o 
  -4   5   7        1.14        1.20      1.58 o 
  -3   5   7        0.06       -0.27      1.57 o 
  -2   5   7        3.81        1.87      2.37 o 
  -1   5   7       37.11       36.86      3.93 o 
   0   5   7       63.46       73.29      3.78 o 
   1   5   7       81.36       83.46      4.04 o 
   2   5   7        5.43        7.90      2.40 o 
   3   5   7        1.98        0.98      2.77 o 
   4   5   7        7.07        2.41      2.17 o 
   5   5   7       16.35       16.35      3.25 o 
   6   5   7        8.34        8.61      3.04 o 
   7   5   7        7.48        8.26      3.02 o 
   8   5   7        5.32        3.60      2.92 o 
  -9   6   7       10.25        9.11      2.65 o 
  -8   6   7        9.96        6.26      2.97 o 
  -7   6   7       23.40       23.74      3.47 o 
  -6   6   7       15.49       10.13      3.74 o 
  -5   6   7        0.20        0.00      2.57 o 
  -4   6   7        1.89        1.53      2.53 o 
  -3   6   7        8.51        7.77      2.04 o 
  -2   6   7       24.66       29.30      4.54 o 
  -1   6   7       53.97       57.67     10.79 o 
   0   6   7       22.87       16.31      3.37 o 
   1   6   7       37.66       33.39      6.82 o 
   2   6   7       37.97       34.11      7.91 o 
   3   6   7        3.92        2.21      2.86 o 
   4   6   7        8.40        4.01      2.86 o 
 -21   0   8       26.57       34.12      6.39 o 
 -20   0   8       26.97       39.72      6.23 o 
 -19   0   8        0.72       -2.18      7.17 o 
 -18   0   8       31.92       21.09      1.33 o 
 -17   0   8        2.82        2.05      0.81 o 
 -16   0   8      256.82      243.74      8.47 o 
 -15   0   8      127.82      127.76      2.55 o 
 -14   0   8      248.51      253.84      3.79 o 
 -13   0   8       86.77       84.26      2.55 o 
 -12   0   8      227.41      221.18      5.23 o 
 -11   0   8      324.85      317.70      5.25 o 
 -10   0   8        3.29        1.56      0.98 o 
  -9   0   8      396.09      369.38      7.87 o 
  -8   0   8       50.21       37.65      1.90 o 
  -7   0   8     1520.15     1493.88     17.78 o 
  -6   0   8      623.38      587.81      7.32 o 
  -5   0   8      500.71      437.86      6.55 o 
  -4   0   8      697.35      677.81      8.54 o 
  -3   0   8      125.61      117.50      3.14 o 
  -2   0   8      946.37      875.69     10.96 o 
  -1   0   8      592.80      578.76      8.87 o 
   0   0   8      437.24      450.56      7.63 o 
   1   0   8      405.32      443.32      6.87 o 
   2   0   8      540.46      630.36     10.20 o 
   3   0   8      440.49      440.49      9.27 o 
   4   0   8      181.95      174.04      5.08 o 
   5   0   8      202.81      200.23      7.85 o 
   6   0   8      586.39      588.87     12.46 o 
   7   0   8       89.45       81.13      3.85 o 
   8   0   8        6.97        5.36      2.44 o 
   9   0   8      128.65      113.73      3.70 o 
  10   0   8       26.18       23.01      4.21 o 
  11   0   8       20.15       11.27      5.12 o 
  12   0   8        0.54        0.26      2.08 o 
  13   0   8       12.10       15.28      4.44 o 
 -21   1   8        0.38       -3.34      4.32 o 
 -20   1   8        5.70        7.30      4.08 o 
 -19   1   8        3.82        2.59      1.68 o 
 -18   1   8       41.28       37.64      9.51 o 
 -17   1   8       90.05       89.81      3.60 o 
 -16   1   8       59.34       58.52      2.47 o 
 -15   1   8        7.36        8.40      1.35 o 
 -14   1   8       29.97       32.59      2.44 o 
 -13   1   8      258.87      266.41      4.32 o 
 -12   1   8        4.60        5.65      0.52 o 
 -11   1   8      232.31      252.78      3.19 o 
 -10   1   8       41.18       37.63      1.33 o 
  -9   1   8        0.35        1.25      0.79 o 
  -8   1   8      196.52      175.99      2.32 o 
  -7   1   8     1547.62     1685.74     12.73 o 
  -6   1   8     2949.43     3132.98     27.66 o 
  -5   1   8     1393.78     1417.10     12.69 o 
  -4   1   8      642.04      678.59      6.84 o 
  -3   1   8       64.36       80.55      2.22 o 
  -2   1   8     1875.29     1890.02     16.77 o 
  -1   1   8      614.10      633.02      6.46 o 
   0   1   8      175.91      172.39      2.79 o 
   1   1   8       12.69        7.00      1.83 o 
   2   1   8       53.19       45.91      2.53 o 
   3   1   8      372.46      378.51      4.69 o 
   4   1   8      159.73      161.18      3.38 o 
   5   1   8       78.41       78.74      2.86 o 
   6   1   8       12.21       12.62      2.32 o 
   7   1   8       55.03       54.09      2.39 o 
   8   1   8      228.70      230.72      5.37 o 
   9   1   8       48.62       49.70      4.27 o 
  10   1   8       68.81       68.31      2.58 o 
  11   1   8        6.63        8.61      1.88 o 
  12   1   8       43.72       54.48      4.73 o 
  13   1   8       19.63       30.86      8.51 o 
 -20   2   8       12.62       11.16      2.81 o 
 -19   2   8       15.06       19.42      3.60 o 
 -18   2   8        3.87        3.56      2.15 o 
 -17   2   8       41.13       53.74      3.43 o 
 -16   2   8      123.53      130.77      6.04 o 
 -15   2   8        4.17        4.18      2.08 o 
 -14   2   8       17.35       21.29      2.93 o 
 -13   2   8        0.37       -0.34      1.73 o 
 -12   2   8      277.76      305.86      5.31 o 
 -11   2   8      996.38      978.59      7.63 o 
 -10   2   8      233.80      222.53      2.77 o 
  -9   2   8      167.19      154.04      2.43 o 
  -8   2   8       40.53       41.89      2.20 o 
  -7   2   8       98.23       82.24      2.34 o 
  -6   2   8     1016.96      990.04      9.16 o 
  -5   2   8     2657.94     2792.55     23.16 o 
  -4   2   8      175.13      179.86      3.39 o 
  -3   2   8      516.52      524.53      5.97 o 
  -2   2   8      280.03      271.83      4.48 o 
  -1   2   8        0.03        0.69      1.34 o 
   0   2   8       68.74       72.39      3.01 o 
   1   2   8      348.68      368.52      5.01 o 
   2   2   8      207.30      209.96      4.32 o 
   3   2   8        6.87        7.53      2.40 o 
   4   2   8       46.54       48.34      2.63 o 
   5   2   8       39.87       50.40      2.77 o 
   6   2   8       60.87       53.60      3.34 o 
   7   2   8       71.17       72.67      2.52 o 
   8   2   8       17.01       24.16      1.91 o 
   9   2   8        1.53        2.20      1.73 o 
  10   2   8        5.17        3.78      1.92 o 
  11   2   8       15.72       16.82      1.93 o 
  12   2   8        5.18        3.99      1.77 o 
  13   2   8        2.18        2.46      2.29 o 
 -19   3   8        8.73        9.12      4.00 o 
 -18   3   8       19.86       17.64      2.06 o 
 -17   3   8        6.20        8.79      1.86 o 
 -16   3   8        6.30        6.76      2.10 o 
 -15   3   8        0.13        1.15      1.58 o 
 -14   3   8       30.91       35.46      2.32 o 
 -13   3   8       10.47        9.32      1.54 o 
 -12   3   8       28.89       28.95      1.97 o 
 -11   3   8      320.01      321.64      9.23 o 
 -10   3   8        1.88        1.55      0.85 o 
  -9   3   8       10.14        9.36      1.49 o 
  -8   3   8        2.28        1.62      0.93 o 
  -7   3   8        0.09        0.59      1.23 o 
  -6   3   8       24.72       31.58      1.96 o 
  -5   3   8       98.60      110.57      2.59 o 
  -4   3   8       34.07       37.30      1.61 o 
  -3   3   8      129.12      129.70      2.39 o 
  -2   3   8      269.93      271.95      3.61 o 
  -1   3   8       91.14       93.90      2.47 o 
   0   3   8        0.05        1.53      2.19 o 
   1   3   8       27.57       35.39      2.68 o 
   2   3   8       68.49       67.70      3.21 o 
   3   3   8        0.01        0.15      1.69 o 
   4   3   8       43.41       40.73      2.58 o 
   5   3   8        3.25        2.02      0.92 o 
   6   3   8       10.32        7.55      1.69 o 
   7   3   8        2.61        3.73      1.78 o 
   8   3   8       33.18       27.81      1.69 o 
   9   3   8        1.51        1.40      1.31 o 
  10   3   8       12.43        9.80      2.01 o 
  11   3   8        0.27       -0.01      2.04 o 
 -18   4   8       14.94       10.51      3.27 o 
 -17   4   8        0.02        0.19      1.69 o 
 -16   4   8       11.55       11.41      2.12 o 
 -15   4   8       11.48       22.04      4.71 o 
 -14   4   8       10.07        7.47      2.18 o 
 -13   4   8       14.21       12.40      2.37 o 
 -12   4   8       24.22       23.51      1.12 o 
 -11   4   8       17.14       18.43      1.83 o 
 -10   4   8        8.25        8.25      1.93 o 
  -9   4   8       30.63       29.45      1.88 o 
  -8   4   8        4.26        2.20      1.31 o 
  -7   4   8       25.65       22.66      1.57 o 
  -6   4   8        0.10        1.72      1.89 o 
  -5   4   8       83.68       77.80      2.52 o 
  -4   4   8       91.61       86.57      2.25 o 
  -3   4   8       15.84       10.32      1.75 o 
  -2   4   8       77.51       80.55      2.35 o 
  -1   4   8        3.44        2.55      1.26 o 
   0   4   8        7.66        5.98      1.51 o 
   1   4   8       15.76       14.30      1.19 o 
   2   4   8        3.27        2.25      2.03 o 
   3   4   8        5.41        4.16      2.16 o 
   4   4   8        0.42        1.77      2.35 o 
   5   4   8        3.01        1.59      2.22 o 
   6   4   8       13.36       13.41      3.09 o 
   7   4   8        1.17        1.43      2.36 o 
   8   4   8        5.70        8.89      3.41 o 
   9   4   8        2.32        3.97      2.75 o 
  10   4   8        1.98        2.36      2.54 o 
 -15   5   8       11.53       12.93      5.30 o 
 -14   5   8        0.00        2.00      3.21 o 
 -13   5   8        5.75        3.43      4.05 o 
 -12   5   8        1.99        3.12      3.58 o 
 -11   5   8        6.43        3.56      1.29 o 
 -10   5   8        6.06        5.32      1.46 o 
  -9   5   8        3.19        3.23      2.63 o 
  -8   5   8        0.08        0.12      1.95 o 
  -7   5   8        0.16       -1.86      2.34 o 
  -6   5   8        8.74        8.01      2.04 o 
  -5   5   8       71.15       61.65      2.70 o 
  -4   5   8        0.26       -0.68      2.79 o 
  -3   5   8        3.88        3.75      2.90 o 
  -2   5   8       15.38       11.45      3.32 o 
  -1   5   8        0.08       -1.69      2.74 o 
   0   5   8        0.09       -3.45      3.48 o 
   1   5   8        1.82        0.14      2.73 o 
   2   5   8        1.03        3.39      3.76 o 
   3   5   8       10.54        7.44      3.40 o 
   4   5   8        2.23        4.00      3.23 o 
   5   5   8        5.21        7.57      5.39 o 
   6   5   8        0.03        3.39      4.18 o 
   7   5   8        0.89       -0.04      3.75 o 
 -10   6   8       20.96       23.33      2.35 o 
  -9   6   8       34.99       38.31      3.60 o 
  -8   6   8       34.01       41.09      5.69 o 
  -7   6   8       44.10       45.52      4.09 o 
  -6   6   8       78.79       79.72      7.08 o 
  -5   6   8       49.59       54.55      5.32 o 
  -4   6   8       17.42        9.68      3.79 o 
  -3   6   8       11.46       11.75      4.53 o 
  -2   6   8       48.09       53.59      4.94 o 
  -1   6   8       12.17       18.76      7.06 o 
   0   6   8        0.01       -0.32      2.46 o 
   1   6   8        0.46       -0.82      2.50 o 
   2   6   8       15.43       11.24      4.26 o 
   3   6   8       81.82       88.24      5.36 o 
 -21   1   9        3.70        4.75      4.08 o 
 -20   1   9        4.45        5.13      3.44 o 
 -19   1   9        0.32       -0.39      2.55 o 
 -18   1   9        5.84        3.85      1.98 o 
 -17   1   9        0.45        0.83      1.44 o 
 -16   1   9        2.25        1.79      1.95 o 
 -15   1   9        6.50        7.24      2.13 o 
 -14   1   9        4.25        6.05      2.00 o 
 -13   1   9      134.04      117.71      7.88 o 
 -12   1   9      121.40      122.33      2.71 o 
 -11   1   9        0.46        1.38      1.10 o 
 -10   1   9       44.42       47.53      1.26 o 
  -9   1   9       84.71       81.93      1.79 o 
  -8   1   9      157.57      153.63      1.97 o 
  -7   1   9       99.96      105.67      2.10 o 
  -6   1   9      658.17      720.31      7.40 o 
  -5   1   9      242.78      262.69      3.56 o 
  -4   1   9      144.29      160.10      2.81 o 
  -3   1   9      445.66      442.55      6.24 o 
  -2   1   9      336.30      317.13      3.97 o 
  -1   1   9        0.15        0.51      1.57 o 
   0   1   9        0.06        0.34      1.80 o 
   1   1   9       91.13      114.83      3.30 o 
   2   1   9        0.40        1.53      1.98 o 
   3   1   9        1.68        1.60      1.71 o 
   4   1   9        4.59        3.27      2.65 o 
   5   1   9      145.68      138.57      3.67 o 
   6   1   9      125.48      124.69      3.29 o 
   7   1   9       78.37       80.81      3.02 o 
   8   1   9        4.66        6.14      2.00 o 
   9   1   9       33.24       35.95      2.85 o 
  10   1   9        8.84        6.97      1.90 o 
  11   1   9        0.16        1.51      1.87 o 
  12   1   9        6.59        9.25      3.60 o 
 -20   2   9       38.71       44.41      6.76 o 
 -19   2   9       19.08       20.10      3.00 o 
 -18   2   9       16.27       20.19      4.60 o 
 -17   2   9       18.47       23.84      3.40 o 
 -16   2   9       37.79       41.59      6.15 o 
 -15   2   9       11.22        9.45      2.65 o 
 -14   2   9       14.15       19.22      2.47 o 
 -13   2   9       30.30       30.79      2.31 o 
 -12   2   9     1073.19     1037.32     34.78 o 
 -11   2   9      387.81      404.96      4.07 o 
 -10   2   9       59.78       64.66      1.85 o 
  -9   2   9      247.98      234.77      3.24 o 
  -8   2   9       35.77       32.66      1.83 o 
  -7   2   9      175.63      208.24      3.15 o 
  -6   2   9       92.85       97.24      2.15 o 
  -5   2   9      153.90      166.64      6.71 o 
  -4   2   9        0.39        0.46      1.21 o 
  -3   2   9      228.61      244.95      3.71 o 
  -2   2   9      196.95      208.06      3.87 o 
  -1   2   9        7.26        8.60      2.45 o 
   0   2   9       55.74       61.49      2.69 o 
   1   2   9      176.67      167.97      3.46 o 
   2   2   9      293.66      311.69      6.14 o 
   3   2   9       48.65       46.10      3.12 o 
   4   2   9        0.09       -0.72      2.03 o 
   5   2   9        1.07        2.26      1.75 o 
   6   2   9       22.57       26.36      2.32 o 
   7   2   9       93.89       97.93      3.35 o 
   8   2   9        8.05        7.20      2.57 o 
   9   2   9        5.25        2.38      2.13 o 
  10   2   9        1.33        1.53      1.62 o 
  11   2   9        2.14        4.72      1.94 o 
  12   2   9        0.00        2.41      2.55 o 
 -19   3   9        4.47        4.57      2.01 o 
 -18   3   9        0.10        0.71      1.77 o 
 -17   3   9       87.23       85.96      3.62 o 
 -16   3   9       31.90       31.02      2.67 o 
 -15   3   9        4.92        3.23      2.00 o 
 -14   3   9      155.44      158.25      3.41 o 
 -13   3   9      195.39      197.20      3.90 o 
 -12   3   9      409.81      434.63      5.33 o 
 -11   3   9      416.28      433.27     12.78 o 
 -10   3   9      185.02      189.10      2.82 o 
  -9   3   9      196.92      202.41      3.18 o 
  -8   3   9      199.01      210.71      2.98 o 
  -7   3   9      165.67      172.46      2.86 o 
  -6   3   9       48.92       52.25      2.47 o 
  -5   3   9      355.18      349.74      4.32 o 
  -4   3   9      378.74      385.55      5.80 o 
  -3   3   9      510.85      496.35      4.95 o 
  -2   3   9      409.98      409.66      4.68 o 
  -1   3   9       76.89       76.49      3.05 o 
   0   3   9      254.53      254.41      5.06 o 
   1   3   9      787.79      770.68     11.31 o 
   2   3   9       66.42       67.92      3.64 o 
   3   3   9        2.98        2.43      1.93 o 
   4   3   9       47.95       44.51      2.85 o 
   5   3   9      109.75      111.01      5.13 o 
   6   3   9      179.18      174.23      9.95 o 
   7   3   9       99.82      106.42      3.82 o 
   8   3   9       61.47       66.77      4.06 o 
   9   3   9       24.97       25.48      2.53 o 
  10   3   9       19.48       25.47      4.07 o 
  11   3   9        6.56        6.79      2.36 o 
 -18   4   9        1.05       -0.14      3.03 o 
 -17   4   9       31.63       29.80      5.27 o 
 -16   4   9       26.83       34.87      3.41 o 
 -15   4   9        0.33       -1.89      2.86 o 
 -14   4   9       34.46       37.51      7.71 o 
 -13   4   9       21.56       22.46      2.01 o 
 -12   4   9        6.63        9.85      2.20 o 
 -11   4   9        3.28        2.22      1.42 o 
 -10   4   9        6.12        5.70      1.86 o 
  -9   4   9       90.48       87.85      3.82 o 
  -8   4   9       94.92       96.37      2.44 o 
  -7   4   9       50.23       48.08      2.58 o 
  -6   4   9        7.22        5.96      2.20 o 
  -5   4   9        7.23        4.98      1.60 o 
  -4   4   9        0.43        0.04      1.06 o 
  -3   4   9        0.06        1.39      1.62 o 
  -2   4   9        3.77        3.79      1.58 o 
  -1   4   9      283.39      277.28      8.17 o 
   0   4   9       57.91       52.66      1.83 o 
   1   4   9       78.20       75.98      5.67 o 
   2   4   9       53.89       47.57      5.22 o 
   3   4   9       35.75       36.32      3.49 o 
   4   4   9        3.31        1.27      3.42 o 
   5   4   9        0.16        1.30      2.76 o 
   6   4   9        7.48        6.69      2.29 o 
   7   4   9        2.69        1.37      2.03 o 
   8   4   9        5.58        5.60      2.45 o 
   9   4   9        1.27        2.16      2.63 o 
 -15   5   9        2.91        4.21      4.67 o 
 -14   5   9       45.83       49.54      6.23 o 
 -13   5   9       34.88       42.84      5.45 o 
 -12   5   9       41.10       36.28      5.15 o 
 -11   5   9       40.16       38.24      2.37 o 
 -10   5   9       61.22       66.13      3.28 o 
  -9   5   9      165.28      150.94      4.79 o 
  -8   5   9       99.06      101.32      3.27 o 
  -7   5   9      153.27      149.14      3.33 o 
  -6   5   9       48.97       52.30      2.41 o 
  -5   5   9       12.08       18.49      1.78 o 
  -4   5   9        4.30        4.77      1.92 o 
  -3   5   9       33.64       36.29      2.75 o 
  -2   5   9       68.50       65.95      4.73 o 
  -1   5   9       33.47       30.13      3.27 o 
   0   5   9       22.78       28.83      4.08 o 
   1   5   9       31.44       40.11      5.07 o 
   2   5   9       75.58       90.93      5.23 o 
   3   5   9       65.89       69.87      3.70 o 
   4   5   9       11.13       13.87      4.02 o 
   5   5   9       21.61       24.38      4.55 o 
   6   5   9       34.87       31.45      4.53 o 
 -10   6   9        1.04        1.17      1.82 o 
  -9   6   9        2.71        5.70      4.11 o 
  -8   6   9        0.39        0.90      2.43 o 
  -7   6   9        1.84        0.42      3.35 o 
  -6   6   9        5.51        3.01      3.60 o 
  -5   6   9        5.69        4.87      4.26 o 
  -4   6   9        4.04        0.58      2.86 o 
  -3   6   9        1.07       -0.28      1.96 o 
  -2   6   9        0.12       -2.81      2.81 o 
  -1   6   9        1.18       -0.26      2.19 o 
   0   6   9        1.99        0.34      3.03 o 
   1   6   9        0.42       -0.23      3.24 o 
   2   6   9        2.01        1.56      3.70 o 
 -21   0  10       11.99       13.09      9.81 o 
 -20   0  10       17.96       22.28      5.76 o 
 -19   0  10        0.03       -3.43      4.52 o 
 -18   0  10      109.16       92.10      6.29 o 
 -17   0  10        1.40        2.16      1.00 o 
 -16   0  10        5.02        2.98      1.46 o 
 -15   0  10        0.93        1.86      1.58 o 
 -14   0  10        1.08        0.65      0.98 o 
 -13   0  10       65.13       85.66     12.46 o 
 -12   0  10        9.30       13.66      1.86 o 
 -11   0  10      128.13      122.20      3.14 o 
 -10   0  10      116.59      107.74      2.60 o 
  -9   0  10       29.81       36.51      2.48 o 
  -8   0  10       18.88       23.25      2.50 o 
  -7   0  10        0.09        0.93      1.54 o 
  -6   0  10     1757.62     1872.33     23.19 o 
  -5   0  10       97.35      102.73      3.91 o 
  -4   0  10      123.44      112.68      5.60 o 
  -3   0  10        0.42        4.51      2.08 o 
  -2   0  10       79.08       96.22      5.81 o 
  -1   0  10      397.39      420.58      7.48 o 
   0   0  10      239.96      242.18      6.62 o 
   1   0  10       70.98       76.34      5.06 o 
   2   0  10       11.83       10.62      2.99 o 
   3   0  10       51.64       56.55      8.33 o 
   4   0  10      167.65      172.84      6.15 o 
   5   0  10        0.34        2.01      4.52 o 
   6   0  10      180.65      181.98      6.53 o 
   7   0  10      154.98      138.75      6.16 o 
   8   0  10       49.29       48.94      3.92 o 
   9   0  10        6.38        6.23      3.10 o 
  10   0  10        0.56        3.19      3.75 o 
  11   0  10        0.25       -2.10      3.98 o 
  12   0  10        6.07        4.69      5.30 o 
 -21   1  10       20.00       19.09      4.30 o 
 -20   1  10       47.01       41.07      5.28 o 
 -19   1  10       79.54       72.77      4.58 o 
 -18   1  10       68.22       68.01      5.15 o 
 -17   1  10       35.64       35.02      2.74 o 
 -16   1  10       29.38       32.30      2.57 o 
 -15   1  10      270.26      278.63      4.69 o 
 -14   1  10     1056.60     1062.15     30.86 o 
 -13   1  10      227.81      237.94      3.40 o 
 -12   1  10      741.78      752.69      8.36 o 
 -11   1  10       87.55       89.18      1.83 o 
 -10   1  10      413.62      406.87      3.97 o 
  -9   1  10       77.71       68.70      2.09 o 
  -8   1  10       95.64       83.10      2.02 o 
  -7   1  10      353.10      342.37      4.47 o 
  -6   1  10     1705.08     1807.66     16.94 o 
  -5   1  10      149.12      131.79      3.10 o 
  -4   1  10      624.57      624.64      6.71 o 
  -3   1  10      740.61      720.54      7.67 o 
  -2   1  10      415.95      405.56      5.62 o 
  -1   1  10      290.90      274.98      4.38 o 
   0   1  10      815.20      786.84      8.82 o 
   1   1  10      397.26      376.01      5.98 o 
   2   1  10      304.02      303.97      6.14 o 
   3   1  10      393.70      370.92      6.23 o 
   4   1  10      447.65      427.83      6.12 o 
   5   1  10      101.32      104.53      3.70 o 
   6   1  10       21.65       18.91      2.32 o 
   7   1  10       61.42       62.51      3.55 o 
   8   1  10       48.87       51.96      3.14 o 
   9   1  10       19.34       16.89      2.50 o 
  10   1  10        9.45        6.37      2.04 o 
  11   1  10        5.92        5.66      3.01 o 
 -21   2  10        0.03        1.07      3.47 o 
 -20   2  10        0.59        1.31      2.66 o 
 -19   2  10       24.53       30.87      3.59 o 
 -18   2  10        0.62       -0.34      2.08 o 
 -17   2  10        0.17        0.86      2.49 o 
 -16   2  10        0.02        3.05      3.17 o 
 -15   2  10       11.77       10.38      2.53 o 
 -14   2  10       80.37       86.91      2.92 o 
 -13   2  10      124.02      112.45      7.25 o 
 -12   2  10       15.37       16.40      1.33 o 
 -11   2  10      123.60      111.76      2.18 o 
 -10   2  10       26.68       26.91      1.21 o 
  -9   2  10       10.01        8.94      1.85 o 
  -8   2  10       78.89       83.60      2.36 o 
  -7   2  10        0.97        1.52      1.37 o 
  -6   2  10      135.93      117.01      2.44 o 
  -5   2  10      136.82      144.50      3.44 o 
  -4   2  10        1.17        3.59      1.74 o 
  -3   2  10        0.00        0.20      1.63 o 
  -2   2  10       25.28       24.33      2.21 o 
  -1   2  10       34.00       29.95      2.19 o 
   0   2  10      164.90      160.67      3.59 o 
   1   2  10      163.47      156.19      5.16 o 
   2   2  10       75.34       72.09      3.04 o 
   3   2  10      100.93       96.91      3.64 o 
   4   2  10        9.55        7.24      2.25 o 
   5   2  10        3.78        4.52      2.54 o 
   6   2  10        2.65        3.22      2.47 o 
   7   2  10       73.50       82.39      5.22 o 
   8   2  10        3.36        3.51      2.08 o 
   9   2  10        1.59        0.71      1.51 o 
  10   2  10        1.07        1.55      1.93 o 
  11   2  10        2.64        5.31      2.46 o 
 -19   3  10       12.99       11.75      3.36 o 
 -18   3  10        6.38        6.70      2.95 o 
 -17   3  10       29.66       32.51      3.77 o 
 -16   3  10        0.00       -1.52      1.94 o 
 -15   3  10        3.87        3.62      1.80 o 
 -14   3  10        3.18        1.75      1.67 o 
 -13   3  10        2.72        1.10      0.70 o 
 -12   3  10       50.70       48.77      1.65 o 
 -11   3  10        5.76        3.79      1.57 o 
 -10   3  10        0.20        1.43      1.40 o 
  -9   3  10       29.91       28.73      2.92 o 
  -8   3  10       32.17       33.58      1.89 o 
  -7   3  10        0.93       -0.71      1.54 o 
  -6   3  10      149.41      140.83      3.14 o 
  -5   3  10       28.63       30.37      1.76 o 
  -4   3  10       36.61       30.54      1.77 o 
  -3   3  10       28.00       27.59      1.76 o 
  -2   3  10      140.11      157.67      4.50 o 
  -1   3  10      352.04      367.07      6.51 o 
   0   3  10       48.35       48.94      3.65 o 
   1   3  10        1.89       -0.41      1.65 o 
   2   3  10       19.69       21.32      3.43 o 
   3   3  10        1.71        2.66      2.18 o 
   4   3  10        5.01        5.65      2.74 o 
   5   3  10       13.11       10.22      1.69 o 
   6   3  10        0.02        0.39      1.32 o 
   7   3  10       10.09        8.81      2.28 o 
   8   3  10        4.14        3.84      2.42 o 
   9   3  10        2.03        2.52      1.66 o 
  10   3  10        0.75        5.03      3.49 o 
 -18   4  10        0.36       -1.58      3.52 o 
 -17   4  10       20.73       20.64      4.46 o 
 -16   4  10        0.72       -0.81      2.72 o 
 -15   4  10        3.69        5.22      3.19 o 
 -14   4  10       25.21       34.16      5.41 o 
 -13   4  10        7.85        3.48      2.43 o 
 -12   4  10        0.14        0.14      0.95 o 
 -11   4  10       16.90       21.50      2.39 o 
 -10   4  10       36.52       37.63      2.63 o 
  -9   4  10       48.16       51.27      3.66 o 
  -8   4  10        0.49        0.88      1.36 o 
  -7   4  10       17.38       14.13      1.92 o 
  -6   4  10        8.90        9.65      1.80 o 
  -5   4  10       26.05       21.86      2.24 o 
  -4   4  10        1.27        0.76      1.13 o 
  -3   4  10       49.63       52.89      2.59 o 
  -2   4  10       78.78       80.91      2.15 o 
  -1   4  10       18.42       19.58      1.94 o 
   0   4  10       63.80       61.87      2.25 o 
   1   4  10       13.68       10.80      1.59 o 
   2   4  10       27.51       26.30      2.71 o 
   3   4  10        0.27       -0.70      0.71 o 
   4   4  10        0.20        0.43      1.93 o 
   5   4  10       14.09       14.15      2.61 o 
   6   4  10       10.96        7.43      3.42 o 
   7   4  10        4.55        2.19      2.81 o 
   8   4  10        0.15        3.89      2.71 o 
 -15   5  10        9.64        7.17      4.98 o 
 -14   5  10       34.90       49.38     10.44 o 
 -13   5  10        0.38        0.17      1.88 o 
 -12   5  10        0.03       -0.35      1.93 o 
 -11   5  10       24.55       20.53      2.01 o 
 -10   5  10       19.84       18.47      2.43 o 
  -9   5  10       19.72       14.11      3.14 o 
  -8   5  10        0.85       -0.34      1.45 o 
  -7   5  10        0.13        0.49      1.54 o 
  -6   5  10        7.05        8.53      1.77 o 
  -5   5  10       53.69       58.22      3.95 o 
  -4   5  10       42.64       45.81      2.60 o 
  -3   5  10        0.43       -0.24      1.35 o 
  -2   5  10        5.56        4.42      1.26 o 
  -1   5  10        8.11        7.01      2.85 o 
   0   5  10        9.39        9.08      3.40 o 
   1   5  10       25.96       28.05      3.75 o 
   2   5  10        7.89       10.17      3.38 o 
   3   5  10        5.68        7.87      4.55 o 
   4   5  10       23.93       30.75      5.62 o 
   5   5  10       37.06       59.72      4.68 o 
 -10   6  10        1.23        2.28      4.44 o 
  -9   6  10        0.00       -0.99      2.60 o 
  -8   6  10        9.25       11.93      3.93 o 
  -7   6  10       15.40       18.01      5.15 o 
  -6   6  10        2.80        3.01      3.21 o 
  -5   6  10        1.50        1.11      2.12 o 
  -4   6  10       21.88       20.69      3.10 o 
  -3   6  10        6.76        4.45      2.61 o 
  -2   6  10        0.48       -1.29      2.86 o 
  -1   6  10        5.52        4.44      3.67 o 
   0   6  10       13.99        9.97      4.12 o 
 -21   1  11        0.68        1.16      4.29 o 
 -20   1  11        0.87        0.34      1.50 o 
 -19   1  11        1.12        2.84      1.57 o 
 -18   1  11       26.20       30.01      3.18 o 
 -17   1  11       17.46       17.09      2.58 o 
 -16   1  11       99.14      105.36      2.90 o 
 -15   1  11      156.75      145.76      1.96 o 
 -14   1  11        0.08        0.16      1.35 o 
 -13   1  11      172.95      176.01      3.01 o 
 -12   1  11       21.54       23.61      1.55 o 
 -11   1  11       87.40       89.27      2.29 o 
 -10   1  11        9.73        8.14      1.17 o 
  -9   1  11       59.66       64.99      1.79 o 
  -8   1  11      102.03      105.33      2.72 o 
  -7   1  11      202.42      214.30      3.31 o 
  -6   1  11      937.49      961.72      9.67 o 
  -5   1  11      288.43      274.70      4.57 o 
  -4   1  11       67.19       58.95      2.59 o 
  -3   1  11       63.88       64.32      3.54 o 
  -2   1  11       90.43       91.04      3.00 o 
  -1   1  11       18.24       26.68      2.29 o 
   0   1  11       44.53       46.74      3.24 o 
   1   1  11      204.47      218.26      5.02 o 
   2   1  11      118.95      114.25      4.72 o 
   3   1  11       73.07       69.81      3.84 o 
   4   1  11       25.53       29.86      2.89 o 
   5   1  11       26.58       30.55      2.63 o 
   6   1  11       57.04       62.64      5.64 o 
   7   1  11       39.29       38.01      3.17 o 
   8   1  11        0.15       -1.19      2.00 o 
   9   1  11        0.02        5.09      2.60 o 
  10   1  11        0.19        0.14      2.09 o 
  11   1  11        4.53        0.51      2.67 o 
 -21   2  11        1.64        2.14      2.27 o 
 -20   2  11       12.21        8.84      2.71 o 
 -19   2  11       13.12        8.86      2.69 o 
 -18   2  11       14.46       15.17      2.88 o 
 -17   2  11       14.81       14.67      2.57 o 
 -16   2  11       51.09       53.48      4.04 o 
 -15   2  11       88.74       86.21      3.92 o 
 -14   2  11        0.26       -0.71      1.33 o 
 -13   2  11      128.55      117.87      2.83 o 
 -12   2  11      198.35      202.06      3.25 o 
 -11   2  11        0.77        1.40      1.50 o 
 -10   2  11       16.54       15.09      1.40 o 
  -9   2  11       73.34       82.79      2.62 o 
  -8   2  11      693.29      741.56      7.64 o 
  -7   2  11      629.73      651.07      6.46 o 
  -6   2  11      100.80      103.53      4.81 o 
  -5   2  11      182.84      187.38      5.15 o 
  -4   2  11       13.44       14.82      2.57 o 
  -3   2  11       13.02       14.37      2.55 o 
  -2   2  11       36.62       37.32      2.64 o 
  -1   2  11      125.00      132.51      3.58 o 
   0   2  11      638.92      637.30      9.15 o 
   1   2  11      277.57      275.56      6.99 o 
   2   2  11      345.77      316.14      5.29 o 
   3   2  11       53.57       54.22      3.20 o 
   4   2  11       57.95       56.69      2.99 o 
   5   2  11       13.07       10.32      2.62 o 
   6   2  11       16.93       16.81      2.71 o 
   7   2  11        0.65        0.96      1.88 o 
   8   2  11       13.44       10.01      2.21 o 
   9   2  11        0.67        0.10      1.53 o 
  10   2  11       24.64       23.98      2.77 o 
 -19   3  11       37.17       42.18      7.09 o 
 -18   3  11       22.68       28.87     15.73 o 
 -17   3  11       38.63       45.81      4.81 o 
 -16   3  11      105.70      106.38      4.95 o 
 -15   3  11      106.12      106.37      6.32 o 
 -14   3  11       69.55       68.96      3.83 o 
 -13   3  11       62.79       62.56      1.70 o 
 -12   3  11        9.91       11.27      2.29 o 
 -11   3  11       27.30       21.70      1.59 o 
 -10   3  11       62.36       59.41      2.54 o 
  -9   3  11       10.86       17.17      1.76 o 
  -8   3  11      339.54      363.23      4.99 o 
  -7   3  11     1683.76     1680.86     15.95 o 
  -6   3  11      783.21      779.99      8.11 o 
  -5   3  11        3.65        3.70      1.56 o 
  -4   3  11      377.45      384.31      6.22 o 
  -3   3  11      153.00      157.91      4.12 o 
  -2   3  11       84.80       95.74      4.02 o 
  -1   3  11       18.06       17.02      3.06 o 
   0   3  11       11.96        7.21      2.39 o 
   1   3  11       23.75       20.17      3.01 o 
   2   3  11       96.23      103.49      4.29 o 
   3   3  11       89.80       95.61      4.68 o 
   4   3  11       89.67       91.54      4.38 o 
   5   3  11       35.97       40.44      4.42 o 
   6   3  11        7.65       12.37      1.84 o 
   7   3  11        2.20        2.28      1.47 o 
   8   3  11        6.08        2.83      1.77 o 
   9   3  11        0.10        0.99      2.65 o 
 -18   4  11        2.43        3.28      3.41 o 
 -17   4  11       22.23       23.16      3.44 o 
 -16   4  11        0.04        0.41      2.34 o 
 -15   4  11        0.11        0.20      2.62 o 
 -14   4  11        2.19        1.33      1.96 o 
 -13   4  11        7.73        8.51      2.71 o 
 -12   4  11        4.72        5.86      2.26 o 
 -11   4  11        2.12        1.39      1.36 o 
 -10   4  11        1.82        1.72      1.62 o 
  -9   4  11        2.91        7.20      1.76 o 
  -8   4  11        0.59        1.71      1.50 o 
  -7   4  11        1.56        1.48      1.81 o 
  -6   4  11        5.30        3.78      1.52 o 
  -5   4  11       12.88       17.79      2.93 o 
  -4   4  11       19.88       28.01      1.95 o 
  -3   4  11       80.80       85.40      3.45 o 
  -2   4  11       54.31       60.32      3.14 o 
  -1   4  11        9.46       13.90      4.55 o 
   0   4  11        1.66        0.60      1.63 o 
   1   4  11       27.19       20.91      1.72 o 
   2   4  11        3.71        3.19      1.55 o 
   3   4  11       13.44       12.96      2.90 o 
   4   4  11        0.58        2.21      2.62 o 
   5   4  11        0.14        0.63      2.42 o 
   6   4  11        0.33       -0.30      2.17 o 
   7   4  11        4.48        3.83      2.84 o 
 -15   5  11        0.84       -2.34      5.76 o 
 -14   5  11        0.63       -0.86      2.07 o 
 -13   5  11       14.96        6.75      4.53 o 
 -12   5  11       34.86       35.10      2.82 o 
 -11   5  11       53.28       57.32      4.65 o 
 -10   5  11       11.59       12.08      2.38 o 
  -9   5  11       26.49       26.94      3.75 o 
  -8   5  11       32.40       35.94      3.51 o 
  -7   5  11       10.97       12.34      2.44 o 
  -6   5  11       24.53       27.50      2.65 o 
  -5   5  11       46.75       45.82      2.77 o 
  -4   5  11       75.89       81.68      5.11 o 
  -3   5  11       21.01       23.17      2.21 o 
  -2   5  11        4.40        6.93      3.24 o 
  -1   5  11        1.31        1.04      3.10 o 
   0   5  11        9.53       10.65      3.76 o 
   1   5  11       37.32       38.72      4.64 o 
   2   5  11        2.45        2.24      4.13 o 
   3   5  11        0.17        0.98      2.96 o 
   4   5  11        0.64        2.64      3.68 o 
  -9   6  11        0.13       -0.16      3.01 o 
  -8   6  11        3.07        4.35      4.96 o 
  -7   6  11        0.00       -0.63      2.53 o 
  -6   6  11       11.22        7.53      3.22 o 
  -5   6  11       29.44       24.03      5.36 o 
  -4   6  11       39.97       51.92      5.12 o 
  -3   6  11       29.16       23.43      6.67 o 
  -2   6  11        6.54        6.75      4.85 o 
 -21   0  12        0.54        0.16      4.36 o 
 -20   0  12        4.64        4.36      8.88 o 
 -19   0  12       22.19       26.02      5.76 o 
 -18   0  12       27.70       28.20      2.79 o 
 -17   0  12       29.57       25.99      2.47 o 
 -16   0  12       66.91       75.35      4.04 o 
 -15   0  12      130.62      133.92      3.77 o 
 -14   0  12       37.49       38.19      4.60 o 
 -13   0  12       17.18       13.57      5.87 o 
 -12   0  12       18.41       18.51      2.14 o 
 -11   0  12      146.17      145.46      5.76 o 
 -10   0  12      621.48      620.51      9.84 o 
  -9   0  12     1545.95     1608.43     22.36 o 
  -8   0  12       49.09       36.70     11.22 o 
  -7   0  12       72.96       63.57      3.91 o 
  -6   0  12      421.59      430.64      8.52 o 
  -5   0  12      533.56      516.58     12.77 o 
  -4   0  12     1184.83     1202.59     20.64 o 
  -3   0  12      128.97      117.16      5.22 o 
  -2   0  12        1.72        2.06      2.50 o 
  -1   0  12       95.78      113.40      4.59 o 
   0   0  12       67.95       64.05      7.63 o 
   1   0  12      304.37      295.71      7.09 o 
   2   0  12       34.38       36.67      3.88 o 
   3   0  12      114.67      108.78      4.99 o 
   4   0  12       78.27       63.60      5.65 o 
   5   0  12       86.08       86.51      4.99 o 
   6   0  12      158.38      153.36      7.72 o 
   7   0  12       81.76       75.16      5.95 o 
   8   0  12       24.63       27.50      4.28 o 
   9   0  12        3.88        7.88      3.82 o 
  10   0  12       29.08       26.66      5.37 o 
 -21   1  12        0.20        1.19      3.50 o 
 -20   1  12        0.21        0.11      1.48 o 
 -19   1  12       29.07       31.30      2.54 o 
 -18   1  12       60.98       63.34      3.48 o 
 -17   1  12        0.54        1.23      0.83 o 
 -16   1  12        4.30        3.07      1.01 o 
 -15   1  12       16.21       13.00      1.89 o 
 -14   1  12      578.49      579.63     10.68 o 
 -13   1  12      288.76      289.64      4.13 o 
 -12   1  12        7.59        5.37      1.16 o 
 -11   1  12      127.94      128.22      2.28 o 
 -10   1  12       26.48       26.23      1.61 o 
  -9   1  12       72.49       64.17      3.17 o 
  -8   1  12       89.46       84.85      2.81 o 
  -7   1  12       30.88       39.02      6.23 o 
  -6   1  12        6.50        6.66      2.44 o 
  -5   1  12       30.56       33.61      2.40 o 
  -4   1  12      173.13      175.37      4.17 o 
  -3   1  12        7.48        7.14      2.25 o 
  -2   1  12       41.84       50.92      4.25 o 
  -1   1  12        0.16        0.72      1.94 o 
   0   1  12        4.66        4.04      2.38 o 
   1   1  12       24.56       24.36      2.84 o 
   2   1  12       19.24       20.22      3.16 o 
   3   1  12       60.04       58.64      3.38 o 
   4   1  12       86.28       83.14      4.17 o 
   5   1  12       12.95       12.25      2.78 o 
   6   1  12        0.04        0.16      2.26 o 
   7   1  12       22.93       15.66      4.75 o 
   8   1  12        3.27        4.94      2.29 o 
   9   1  12        2.07        1.15      1.98 o 
  10   1  12        0.10        0.96      3.06 o 
 -21   2  12        9.59        8.88      3.58 o 
 -20   2  12       24.66       27.62      3.66 o 
 -19   2  12       30.79       37.75      4.30 o 
 -18   2  12        3.07        3.11      2.75 o 
 -17   2  12        2.18        2.20      2.97 o 
 -16   2  12       21.28       17.75      3.27 o 
 -15   2  12       55.97       28.15      9.37 o 
 -14   2  12      139.33      139.23      2.90 o 
 -13   2  12      168.52      165.98      2.88 o 
 -12   2  12       21.28       23.74      1.92 o 
 -11   2  12       39.02       40.93      2.13 o 
 -10   2  12      102.46      106.25      2.42 o 
  -9   2  12      217.85      239.20      3.26 o 
  -8   2  12      425.21      425.90      5.26 o 
  -7   2  12      217.01      206.23      3.70 o 
  -6   2  12       12.96       10.76      2.12 o 
  -5   2  12      108.29       97.28      3.25 o 
  -4   2  12      570.01      580.33      7.56 o 
  -3   2  12        1.53        3.85      2.51 o 
  -2   2  12       44.39       44.79      3.55 o 
  -1   2  12      139.76      141.48      5.84 o 
   0   2  12       21.59       26.52      2.96 o 
   1   2  12        7.27        9.76      2.35 o 
   2   2  12        8.94       10.24      3.34 o 
   3   2  12       12.16        9.51      2.72 o 
   4   2  12       10.11        7.68      2.69 o 
   5   2  12       68.80       79.88      5.13 o 
   6   2  12       18.24       26.99      2.99 o 
   7   2  12        8.28        6.87      2.13 o 
   8   2  12       16.73       12.17      2.36 o 
   9   2  12        6.19        6.13      2.38 o 
 -19   3  12        2.94        2.05      3.22 o 
 -18   3  12        0.35       -1.55      2.51 o 
 -17   3  12        1.04       -1.05      2.60 o 
 -16   3  12       19.87       21.67      3.06 o 
 -15   3  12        1.95        4.71      5.63 o 
 -14   3  12        3.15        0.50      0.98 o 
 -13   3  12        0.16        0.02      1.14 o 
 -12   3  12       23.35       24.51      4.20 o 
 -11   3  12        6.27        6.54      1.52 o 
 -10   3  12       20.02       25.03      4.93 o 
  -9   3  12      197.13      191.14      3.63 o 
  -8   3  12       74.21       76.25      2.97 o 
  -7   3  12       41.11       45.49      2.47 o 
  -6   3  12       41.16       37.08      2.01 o 
  -5   3  12      122.96      119.61      4.35 o 
  -4   3  12       11.30       11.50      1.71 o 
  -3   3  12       53.15       51.57      2.89 o 
  -2   3  12       41.93       41.63      3.55 o 
  -1   3  12       28.24       34.25      2.79 o 
   0   3  12       28.17       24.92      2.92 o 
   1   3  12       21.04       21.19      3.02 o 
   2   3  12       16.57       15.16      3.27 o 
   3   3  12        0.23        0.63      2.65 o 
   4   3  12        0.04       -2.59      2.59 o 
   5   3  12       29.58       29.90      4.05 o 
   6   3  12        2.21        1.71      2.15 o 
   7   3  12        0.27        0.70      2.03 o 
   8   3  12        1.67        1.36      3.14 o 
 -17   4  12        0.44       -0.01      2.37 o 
 -16   4  12        0.35       -1.04      2.56 o 
 -15   4  12        0.13        0.12      2.00 o 
 -14   4  12        0.37        1.56      2.73 o 
 -13   4  12        3.35        3.89      1.27 o 
 -12   4  12        0.46        0.94      1.75 o 
 -11   4  12       23.81       26.32      3.78 o 
 -10   4  12        1.88        1.24      1.84 o 
  -9   4  12        3.68        1.82      1.61 o 
  -8   4  12       22.91       26.11      3.42 o 
  -7   4  12       89.08       86.57      4.64 o 
  -6   4  12        0.03       -0.12      1.62 o 
  -5   4  12        5.53        5.67      2.76 o 
  -4   4  12        0.06       -0.23      1.22 o 
  -3   4  12        8.74        5.86      2.03 o 
  -2   4  12        7.09        8.54      1.57 o 
  -1   4  12       20.18       18.81      2.19 o 
   0   4  12        9.23        9.70      1.40 o 
   1   4  12       12.42       12.46      2.04 o 
   2   4  12        2.03        0.50      1.12 o 
   3   4  12        0.00        2.01      3.60 o 
   4   4  12        2.73        1.71      3.20 o 
   5   4  12       11.14       10.44      3.64 o 
   6   4  12        3.48        3.25      2.95 o 
 -14   5  12        6.33        2.36      1.57 o 
 -13   5  12       24.79       33.19      2.86 o 
 -12   5  12        7.26       11.51      3.34 o 
 -11   5  12       13.86        8.61      2.33 o 
 -10   5  12       38.36       35.85      5.14 o 
  -9   5  12       28.87       29.57      2.36 o 
  -8   5  12        8.83       11.38      2.10 o 
  -7   5  12        7.87        7.68      2.51 o 
  -6   5  12       28.35       32.10      4.03 o 
  -5   5  12       19.86       23.01      3.27 o 
  -4   5  12       24.93       26.01      4.50 o 
  -3   5  12        4.93        3.86      3.26 o 
  -2   5  12        4.92        8.89      3.67 o 
  -1   5  12       38.72       46.96      5.49 o 
   0   5  12       21.25       33.92      4.66 o 
   1   5  12       12.06       12.35      5.03 o 
   2   5  12        1.13        0.54      3.47 o 
 -21   1  13        0.43       -0.58      3.19 o 
 -20   1  13       24.95       23.07      2.44 o 
 -19   1  13        3.37        2.45      2.21 o 
 -18   1  13        1.52        2.23      2.35 o 
 -17   1  13        1.38        0.18      0.87 o 
 -16   1  13       41.62       39.88      3.15 o 
 -15   1  13        0.00        0.35      1.01 o 
 -14   1  13      198.01      197.52      4.68 o 
 -13   1  13      129.74      128.95      2.29 o 
 -12   1  13       57.38       56.80      1.94 o 
 -11   1  13        0.46       -0.09      1.20 o 
 -10   1  13        0.63        0.28      1.28 o 
  -9   1  13        7.89        5.83      1.93 o 
  -8   1  13      271.34      282.03      6.11 o 
  -7   1  13        3.61        1.31      1.81 o 
  -6   1  13        0.39       -0.38      1.89 o 
  -5   1  13        7.81       10.53      2.06 o 
  -4   1  13       10.28       10.00      2.88 o 
  -3   1  13       14.62       16.80      2.64 o 
  -2   1  13      114.29      121.53      3.96 o 
  -1   1  13      212.68      211.20      4.97 o 
   0   1  13       28.74       32.10      3.37 o 
   1   1  13        0.47        0.01      2.04 o 
   2   1  13       19.72       20.27      3.85 o 
   3   1  13       14.29       11.58      3.09 o 
   4   1  13       19.96       20.31      3.83 o 
   5   1  13       16.21       14.25      3.47 o 
   6   1  13        4.77        3.84      2.67 o 
   7   1  13        0.33       -1.73      2.69 o 
   8   1  13        0.29        1.72      2.15 o 
 -20   2  13        3.52        0.27      2.49 o 
 -19   2  13        7.97        7.66      3.17 o 
 -18   2  13        2.10        2.79      2.44 o 
 -17   2  13        5.46        8.46      2.24 o 
 -16   2  13      203.19      222.00      5.91 o 
 -15   2  13      234.50      224.72      8.79 o 
 -14   2  13      490.60      483.47      6.46 o 
 -13   2  13       72.81       82.20      2.32 o 
 -12   2  13       58.92       66.15      2.85 o 
 -11   2  13       73.40       73.27      2.19 o 
 -10   2  13        8.36        9.10      1.48 o 
  -9   2  13        0.17       -0.06      1.31 o 
  -8   2  13       27.19       34.17      2.48 o 
  -7   2  13       60.70       60.36      2.83 o 
  -6   2  13      530.55      531.32      6.73 o 
  -5   2  13      391.09      379.52      5.72 o 
  -4   2  13       12.16       12.05      2.59 o 
  -3   2  13       53.18       53.22      3.26 o 
  -2   2  13      361.71      356.55      7.79 o 
  -1   2  13       88.69       80.11      3.42 o 
   0   2  13       12.61       19.65      4.17 o 
   1   2  13        9.71        8.23      2.43 o 
   2   2  13       99.32       96.49      4.36 o 
   3   2  13      100.93      102.76      4.45 o 
   4   2  13       25.47       24.72      3.06 o 
   5   2  13       21.55       15.44      3.17 o 
   6   2  13       26.55       26.55      4.88 o 
   7   2  13       13.48        8.85      2.33 o 
   8   2  13        6.02        7.55      2.22 o 
 -19   3  13        0.14        1.68      2.27 o 
 -18   3  13        0.65       -1.18      2.31 o 
 -17   3  13        0.04       -0.71      1.82 o 
 -16   3  13        2.82        4.69      2.49 o 
 -15   3  13       13.94        4.53      2.97 o 
 -14   3  13       14.87        9.83      1.48 o 
 -13   3  13        3.27        1.54      1.68 o 
 -12   3  13       27.22       27.97      2.07 o 
 -11   3  13       58.67       67.06      2.88 o 
 -10   3  13        1.40        0.46      1.87 o 
  -9   3  13        2.85        3.02      1.99 o 
  -8   3  13       12.99       11.68      1.90 o 
  -7   3  13      147.65      135.74      3.05 o 
  -6   3  13        0.62        0.54      1.69 o 
  -5   3  13       25.13       26.38      2.17 o 
  -4   3  13       81.76       87.06      3.37 o 
  -3   3  13       97.00       99.60      4.21 o 
  -2   3  13       32.45       35.24      3.19 o 
  -1   3  13        2.90        2.54      2.73 o 
   0   3  13       62.97       61.12      3.74 o 
   1   3  13        0.00        1.73      2.74 o 
   2   3  13       11.72        7.86      4.55 o 
   3   3  13        0.01        0.55      2.25 o 
   4   3  13        0.51       -1.75      2.44 o 
   5   3  13       22.35       19.23      3.57 o 
   6   3  13        0.45        1.03      2.32 o 
 -17   4  13       18.42       24.53      3.15 o 
 -16   4  13      117.37      132.74      4.94 o 
 -15   4  13       28.48       26.11      4.10 o 
 -14   4  13       29.02       36.35      2.80 o 
 -13   4  13       64.75       72.76      4.34 o 
 -12   4  13       91.24       95.22      4.33 o 
 -11   4  13      189.88      183.99      4.79 o 
 -10   4  13      102.96      105.29      4.27 o 
  -9   4  13       45.60       52.33      2.67 o 
  -8   4  13        0.49        1.81      1.86 o 
  -7   4  13      100.52      112.29      4.02 o 
  -6   4  13       53.69       70.55      4.20 o 
  -5   4  13       54.97       55.41      2.69 o 
  -4   4  13       75.13       84.42      3.05 o 
  -3   4  13       87.13       86.48      2.79 o 
  -2   4  13      112.98      115.68      3.84 o 
  -1   4  13      130.44      126.45      9.31 o 
   0   4  13       29.79       30.90      2.67 o 
   1   4  13       28.97       28.81      3.59 o 
   2   4  13       40.64       35.40      5.78 o 
   3   4  13       78.68       90.08      5.95 o 
   4   4  13       40.46       41.77      6.26 o 
 -14   5  13        2.02        1.90      3.17 o 
 -13   5  13        5.71        3.22      2.64 o 
 -12   5  13        2.66        4.42      3.62 o 
 -11   5  13        0.76       -1.22      1.60 o 
 -10   5  13        4.72        5.39      2.00 o 
  -9   5  13       12.78       11.59      3.42 o 
  -8   5  13        2.14        2.47      2.04 o 
  -7   5  13        0.77        0.27      1.54 o 
  -6   5  13        0.29        0.74      1.81 o 
  -5   5  13        2.12       -0.23      1.68 o 
  -4   5  13        0.96        1.17      2.95 o 
  -3   5  13        2.28        7.49      3.16 o 
  -2   5  13        0.02       -1.99      3.29 o 
  -1   5  13        0.01        1.89      3.07 o 
   0   5  13        4.60        7.02      3.95 o 
   1   5  13        0.43        1.82      3.18 o 
 -21   0  14       25.68       20.72      6.54 o 
 -20   0  14       48.39       59.98     12.46 o 
 -19   0  14        8.55        5.95      3.85 o 
 -18   0  14      105.81      108.27      3.97 o 
 -17   0  14      513.05      517.64     10.65 o 
 -16   0  14      237.32      248.51     13.32 o 
 -15   0  14        0.42        2.42      3.03 o 
 -14   0  14      378.75      378.88      7.28 o 
 -13   0  14      172.13      164.33      4.74 o 
 -12   0  14      102.52      108.63      8.02 o 
 -11   0  14       18.67       15.63      4.24 o 
 -10   0  14      255.72      251.70      6.48 o 
  -9   0  14      705.06      713.74     11.40 o 
  -8   0  14     1380.76     1398.68     22.18 o 
  -7   0  14      207.49      192.33      6.54 o 
  -6   0  14      358.90      342.46     12.93 o 
  -5   0  14      300.43      309.25     10.72 o 
  -4   0  14      298.77      296.16      7.26 o 
  -3   0  14      203.67      178.98      7.18 o 
  -2   0  14      200.17      200.38      7.54 o 
  -1   0  14      399.57      391.38     10.13 o 
   0   0  14      256.67      254.65     10.59 o 
   1   0  14      240.11      235.22      7.36 o 
   2   0  14       62.80       58.33      4.81 o 
   3   0  14       39.02       39.30      4.52 o 
   4   0  14       52.02       56.48      7.94 o 
   5   0  14        4.20        5.84      3.77 o 
   6   0  14       10.51       13.69      4.19 o 
   7   0  14        1.43        0.56      3.72 o 
   8   0  14        1.71        3.27      3.35 o 
 -21   1  14        0.42       -5.11      6.73 o 
 -20   1  14        0.45        1.55      1.77 o 
 -19   1  14        8.01        3.33      2.49 o 
 -18   1  14       26.54       28.79      2.66 o 
 -17   1  14       53.76       53.18      2.79 o 
 -16   1  14       29.22       27.61      2.35 o 
 -15   1  14        1.89        1.31      1.22 o 
 -14   1  14      105.16      107.02      4.03 o 
 -13   1  14        1.62        0.91      1.93 o 
 -12   1  14       16.70       17.43      1.86 o 
 -11   1  14       21.26       22.46      1.77 o 
 -10   1  14       71.14       75.45      3.24 o 
  -9   1  14       14.36       14.78      2.78 o 
  -8   1  14        1.85        1.51      2.15 o 
  -7   1  14        7.95        6.74      2.06 o 
  -6   1  14        2.49        1.34      1.97 o 
  -5   1  14        1.77        3.67      2.00 o 
  -4   1  14       11.24        9.05      2.56 o 
  -3   1  14       24.89       25.78      2.92 o 
  -2   1  14      384.79      367.51      7.09 o 
  -1   1  14       61.25       55.05      4.03 o 
   0   1  14      184.91      172.03      5.96 o 
   1   1  14       89.30       86.25      4.11 o 
   2   1  14        0.68        0.81      2.40 o 
   3   1  14       20.42       16.89      3.20 o 
   4   1  14        3.22        2.06      2.65 o 
   5   1  14        0.12        2.70      2.50 o 
   6   1  14       20.68       16.77      3.46 o 
   7   1  14        0.52        1.57      2.64 o 
 -20   2  14        0.73        0.20      1.76 o 
 -19   2  14        9.44       10.23      2.83 o 
 -18   2  14       10.59        8.10      2.37 o 
 -17   2  14       38.51       45.99      2.70 o 
 -16   2  14       47.59       47.50      4.48 o 
 -15   2  14       53.98       50.75      2.25 o 
 -14   2  14        7.00        5.68      1.52 o 
 -13   2  14        2.39        2.02      1.88 o 
 -12   2  14       48.56       48.18      2.05 o 
 -11   2  14        9.61       10.29      1.65 o 
 -10   2  14       30.18       30.83      1.91 o 
  -9   2  14      136.25      131.28      2.78 o 
  -8   2  14       21.41       28.56      5.16 o 
  -7   2  14        2.10        2.26      1.90 o 
  -6   2  14      114.23      124.61      4.32 o 
  -5   2  14      170.28      172.22      4.47 o 
  -4   2  14      103.59      114.68      4.02 o 
  -3   2  14       35.77       35.83      3.22 o 
  -2   2  14       17.01       13.86      3.28 o 
  -1   2  14        0.18       -0.39      2.87 o 
   0   2  14       16.67       17.00      3.29 o 
   1   2  14       46.91       52.77      4.65 o 
   2   2  14       50.77       56.66      5.21 o 
   3   2  14        2.56        1.77      2.72 o 
   4   2  14       16.31       13.46      3.62 o 
   5   2  14        4.47        3.49      2.87 o 
   6   2  14       17.51       13.81      3.18 o 
   7   2  14        0.13        0.20      2.12 o 
 -19   3  14        0.35       -1.01      2.18 o 
 -18   3  14        0.00        0.66      2.09 o 
 -17   3  14        2.38        1.08      2.31 o 
 -16   3  14        0.01       -0.95      1.51 o 
 -15   3  14       14.47       10.12      3.06 o 
 -14   3  14        5.65        2.61      1.53 o 
 -13   3  14       10.96        8.13      1.48 o 
 -12   3  14       43.27       41.77      2.83 o 
 -11   3  14       21.45       22.37      2.23 o 
 -10   3  14        8.10        7.47      1.94 o 
  -9   3  14       21.74       17.90      2.21 o 
  -8   3  14       19.79       13.16      2.50 o 
  -7   3  14       23.16       28.07      2.48 o 
  -6   3  14        1.03        0.12      1.70 o 
  -5   3  14       59.14       61.70      4.11 o 
  -4   3  14       48.21       56.91      5.46 o 
  -3   3  14        1.76        0.32      3.02 o 
  -2   3  14       24.94       25.04      2.92 o 
  -1   3  14        7.92        8.12      2.68 o 
   0   3  14        1.00        2.68      2.67 o 
   1   3  14        3.80        4.33      3.19 o 
   2   3  14       10.48       13.28      3.67 o 
   3   3  14        9.49        8.47      3.46 o 
   4   3  14        7.69        6.43      3.60 o 
   5   3  14       20.52       14.01      3.62 o 
 -17   4  14       15.42       16.72      3.66 o 
 -16   4  14       15.58        9.46      3.98 o 
 -15   4  14        0.32        0.18      2.37 o 
 -14   4  14        2.64       -0.79      2.22 o 
 -13   4  14        2.93        2.05      1.69 o 
 -12   4  14        8.07        4.66      1.92 o 
 -11   4  14        1.98       -1.46      1.94 o 
 -10   4  14        0.09        1.28      1.88 o 
  -9   4  14       90.39       82.33      3.76 o 
  -8   4  14       34.55       32.85      5.44 o 
  -7   4  14        3.34        1.94      2.12 o 
  -6   4  14        4.34        2.70      1.74 o 
  -5   4  14        0.44        0.58      1.97 o 
  -4   4  14        1.01        2.31      1.74 o 
  -3   4  14        0.10        0.07      1.83 o 
  -2   4  14        0.47        0.69      1.68 o 
  -1   4  14        2.25        1.03      2.02 o 
   0   4  14       20.28       19.80      1.99 o 
   1   4  14        8.75        7.77      3.75 o 
   2   4  14       16.61       17.91      4.32 o 
   3   4  14       13.02       12.12      4.71 o 
 -13   5  14        0.12        0.17      2.66 o 
 -12   5  14        6.44        6.93      2.16 o 
 -11   5  14        1.60        1.90      1.91 o 
 -10   5  14        9.50       11.57      3.33 o 
  -9   5  14        0.12       -0.17      1.60 o 
  -8   5  14        3.55        2.99      2.25 o 
  -7   5  14        1.37       -0.91      2.73 o 
  -6   5  14       26.69       27.73      3.08 o 
  -5   5  14        7.88        4.88      3.09 o 
  -4   5  14        2.39        1.97      2.92 o 
  -3   5  14        2.27        1.03      3.44 o 
  -2   5  14        5.95        4.34      4.65 o 
  -1   5  14        1.27        3.95      4.64 o 
 -21   1  15        0.54       -1.31      3.57 o 
 -20   1  15        7.32        6.97      1.99 o 
 -19   1  15       14.74        9.77      3.08 o 
 -18   1  15       29.22       25.23      7.13 o 
 -17   1  15       10.37        8.55      2.06 o 
 -16   1  15       75.76       64.54      2.38 o 
 -15   1  15       27.09       24.71      2.00 o 
 -14   1  15       78.22       79.33      2.57 o 
 -13   1  15        2.85        3.20      1.47 o 
 -12   1  15       21.32       25.75      2.08 o 
 -11   1  15      135.21      134.07      3.62 o 
 -10   1  15       43.99       47.71      3.17 o 
  -9   1  15       45.20       48.95      4.53 o 
  -8   1  15       63.92       63.23      2.96 o 
  -7   1  15        0.18       -0.05      1.75 o 
  -6   1  15        3.41        3.64      2.30 o 
  -5   1  15       58.91       62.54      3.82 o 
  -4   1  15        6.62        6.54      2.33 o 
  -3   1  15        1.16        2.52      2.34 o 
  -2   1  15      113.75      114.32      4.48 o 
  -1   1  15      162.37      162.66      6.25 o 
   0   1  15       30.93       27.33      3.71 o 
   1   1  15        0.15        0.00      2.50 o 
   2   1  15        3.23        2.78      3.12 o 
   3   1  15       15.17       14.86      3.30 o 
   4   1  15       30.91       26.96      4.90 o 
   5   1  15        2.37        2.13      2.93 o 
   6   1  15        0.03        4.65      3.72 o 
 -20   2  15       14.09       10.80      2.40 o 
 -19   2  15       12.31       12.62      2.33 o 
 -18   2  15        5.25        3.67      2.31 o 
 -17   2  15        9.13        8.68      2.77 o 
 -16   2  15       13.96       11.92      1.38 o 
 -15   2  15        3.94        3.41      1.35 o 
 -14   2  15        0.34       -0.63      1.70 o 
 -13   2  15       35.78       37.10      2.41 o 
 -12   2  15        7.22        7.68      1.65 o 
 -11   2  15        4.60        5.81      1.53 o 
 -10   2  15       47.93       47.38      2.64 o 
  -9   2  15      173.77      166.11      6.28 o 
  -8   2  15      102.09       99.39      3.60 o 
  -7   2  15       57.79       54.99      3.77 o 
  -6   2  15      110.89      116.08      3.68 o 
  -5   2  15       12.51       12.72      2.77 o 
  -4   2  15        1.77        4.98      3.23 o 
  -3   2  15       49.18       52.04      3.30 o 
  -2   2  15       38.66       30.69      4.09 o 
  -1   2  15       14.45       15.13      3.13 o 
   0   2  15       10.75       13.84      3.24 o 
   1   2  15       63.91       63.75      3.92 o 
   2   2  15       49.47       55.20      4.17 o 
   3   2  15        0.24        1.76      2.86 o 
   4   2  15        5.87        9.25      3.05 o 
   5   2  15        9.75        5.18      3.75 o 
 -18   3  15        8.24        2.19      3.88 o 
 -17   3  15       11.24        6.12      2.84 o 
 -16   3  15        0.58        0.28      3.32 o 
 -15   3  15        2.23        0.17      1.69 o 
 -14   3  15       16.28       16.21      2.27 o 
 -13   3  15        0.01       -0.03      1.22 o 
 -12   3  15       21.04       26.34      2.73 o 
 -11   3  15       47.62       58.51      5.22 o 
 -10   3  15      247.28      233.36      4.39 o 
  -9   3  15      172.29      169.76      5.15 o 
  -8   3  15        3.08        0.62      1.70 o 
  -7   3  15        0.10        0.99      2.22 o 
  -6   3  15      146.01      145.76      5.28 o 
  -5   3  15       31.46       37.56      3.45 o 
  -4   3  15       31.59       43.99      6.88 o 
  -3   3  15       46.73       52.51      3.83 o 
  -2   3  15       27.87       30.72      3.97 o 
  -1   3  15       34.06       34.85      3.42 o 
   0   3  15       39.12       39.38      4.37 o 
   1   3  15        2.97        2.56      2.97 o 
   2   3  15        0.04        1.27      3.30 o 
   3   3  15       12.45       10.75      3.56 o 
   4   3  15        4.03        3.11      2.95 o 
 -16   4  15        8.02        8.29      2.59 o 
 -15   4  15       35.57       36.50      6.93 o 
 -14   4  15       21.97       30.46      4.42 o 
 -13   4  15       18.50       19.66      2.93 o 
 -12   4  15       23.46       27.93      3.76 o 
 -11   4  15       68.83       70.12      3.62 o 
 -10   4  15      137.45      137.90      5.20 o 
  -9   4  15      136.81      134.02      4.83 o 
  -8   4  15       33.96       37.31      3.08 o 
  -7   4  15        7.55       11.64      2.36 o 
  -6   4  15       67.20       82.40      5.08 o 
  -5   4  15        3.87        5.06      1.96 o 
  -4   4  15        4.77        2.65      2.64 o 
  -3   4  15       16.86       18.31      2.20 o 
  -2   4  15       18.64       19.47      3.10 o 
  -1   4  15       28.42       33.92      2.67 o 
   0   4  15        8.37        5.74      3.76 o 
   1   4  15        0.16       -0.26      2.89 o 
 -11   5  15        1.58        1.98      2.63 o 
 -10   5  15        0.02       -0.20      1.71 o 
  -9   5  15        0.00        0.63      2.85 o 
  -8   5  15       23.72       27.09      4.90 o 
  -7   5  15       77.69       82.80      6.38 o 
  -6   5  15       47.66       52.61      8.04 o 
  -5   5  15        8.56        4.22      5.50 o 
  -4   5  15        1.44        1.46      4.30 o 
  -3   5  15        4.87       10.44     10.44 o 
 -20   0  16        0.29        3.12      9.19 o 
 -19   0  16       15.22       12.03      5.10 o 
 -18   0  16       18.52       17.41      4.04 o 
 -17   0  16       59.81       64.59      6.30 o 
 -16   0  16      536.79      507.59      8.80 o 
 -15   0  16       72.70       79.57      5.62 o 
 -14   0  16        4.72        6.79      2.89 o 
 -13   0  16        3.91        2.36      2.66 o 
 -12   0  16        1.15        2.00      2.69 o 
 -11   0  16       13.31       15.77      3.47 o 
 -10   0  16      100.53       97.33      4.29 o 
  -9   0  16       42.59       44.62      5.45 o 
  -8   0  16       27.85       26.94      4.25 o 
  -7   0  16       32.91       42.56      4.66 o 
  -6   0  16       17.06       23.31      5.14 o 
  -5   0  16        0.01       -0.73      4.89 o 
  -4   0  16       96.43       98.32      6.41 o 
  -3   0  16       34.71       30.10      4.45 o 
  -2   0  16        0.21        1.69      4.32 o 
  -1   0  16        0.01        0.93      3.28 o 
   0   0  16        0.70        4.21      6.50 o 
   1   0  16        0.13        0.86      3.79 o 
   2   0  16        3.68        4.67      4.60 o 
   3   0  16       12.67        7.84      5.76 o 
   4   0  16        0.26        2.11      4.49 o 
   5   0  16        2.80       -0.19      3.93 o 
 -20   1  16        2.25        0.38      1.85 o 
 -19   1  16        1.80        0.15      1.93 o 
 -18   1  16       55.26       67.99      6.58 o 
 -17   1  16       88.96       88.29      3.92 o 
 -16   1  16       84.22       87.58      3.34 o 
 -15   1  16       23.58       24.44      1.73 o 
 -14   1  16       19.75       20.42      2.99 o 
 -13   1  16      132.81      132.83      3.41 o 
 -12   1  16      140.97      137.62      3.41 o 
 -11   1  16       91.09       88.89      3.19 o 
 -10   1  16        8.73        8.59      2.47 o 
  -9   1  16       69.11       68.62      3.48 o 
  -8   1  16      236.69      243.94      4.77 o 
  -7   1  16      370.80      372.78      7.66 o 
  -6   1  16      116.04      113.51      4.29 o 
  -5   1  16       19.02       18.63      3.40 o 
  -4   1  16       45.38       53.44      4.04 o 
  -3   1  16        9.74        9.11      2.81 o 
  -2   1  16       15.54       15.68      3.60 o 
  -1   1  16       15.71       14.77      3.22 o 
   0   1  16       31.82       43.54      7.69 o 
   1   1  16       72.16       68.23      4.95 o 
   2   1  16       34.74       37.44      3.96 o 
   3   1  16       14.50       15.42      4.08 o 
   4   1  16       35.07       37.43      4.22 o 
   5   1  16       16.27       13.01      4.23 o 
 -20   2  16        1.19        4.81      2.98 o 
 -19   2  16        0.08       -0.11      2.21 o 
 -18   2  16        0.58        0.82      2.84 o 
 -17   2  16        1.56       -1.27      2.73 o 
 -16   2  16        0.66        0.52      1.41 o 
 -15   2  16        1.18       -0.59      1.35 o 
 -14   2  16        6.77        5.30      1.94 o 
 -13   2  16       24.32       29.75      1.91 o 
 -12   2  16       11.28       14.98      3.02 o 
 -11   2  16       10.73        9.53      2.56 o 
 -10   2  16       38.88       35.05      2.71 o 
  -9   2  16       19.06       14.42      3.46 o 
  -8   2  16       13.63       11.51      2.89 o 
  -7   2  16        2.84        3.01      2.32 o 
  -6   2  16        9.34       10.62      2.82 o 
  -5   2  16       46.80       52.00      3.35 o 
  -4   2  16       14.10       19.29      3.39 o 
  -3   2  16        2.46        2.21      3.07 o 
  -2   2  16       32.15       32.70      4.17 o 
  -1   2  16        9.58        8.60      3.45 o 
   0   2  16        0.91        2.28      3.21 o 
   1   2  16        3.51        3.32      3.87 o 
   2   2  16        0.44        2.64      3.41 o 
   3   2  16        5.32        2.49      3.05 o 
   4   2  16        4.06        6.96      3.86 o 
 -18   3  16       26.92       25.32      3.06 o 
 -17   3  16        0.19       -0.56      1.63 o 
 -16   3  16        0.76        1.16      2.81 o 
 -15   3  16       19.22       13.41      3.33 o 
 -14   3  16       20.50       23.40      2.29 o 
 -13   3  16       50.80       50.70      3.04 o 
 -12   3  16       62.42       64.16      2.74 o 
 -11   3  16       68.16       61.87      3.16 o 
 -10   3  16        4.06        2.12      2.29 o 
  -9   3  16        2.96        3.50      2.00 o 
  -8   3  16        0.64        2.29      2.17 o 
  -7   3  16        3.63        5.37      2.14 o 
  -6   3  16       37.28       31.74      5.54 o 
  -5   3  16       21.00       18.29      3.58 o 
  -4   3  16        6.53        8.19      4.06 o 
  -3   3  16       41.03       51.88      6.43 o 
  -2   3  16       37.98       45.02      4.60 o 
  -1   3  16       10.74        9.83      3.80 o 
   0   3  16        0.10        0.57      2.75 o 
   1   3  16        0.05        0.04      3.05 o 
   2   3  16        3.07        3.60      3.74 o 
 -15   4  16       12.96        6.13      3.59 o 
 -14   4  16        7.73        6.59      3.85 o 
 -13   4  16       11.17        8.06      3.06 o 
 -12   4  16        0.82        1.39      2.10 o 
 -11   4  16        1.06        1.44      2.64 o 
 -10   4  16        7.38        7.09      2.40 o 
  -9   4  16        1.76        0.60      2.09 o 
  -8   4  16       46.77       45.62      3.33 o 
  -7   4  16       29.51       27.94      3.25 o 
  -6   4  16        3.57        6.70      2.21 o 
  -5   4  16        0.57        1.57      2.78 o 
  -4   4  16        0.00        0.16      1.88 o 
  -3   4  16        7.49        4.41      3.13 o 
  -2   4  16       14.18       14.48      2.51 o 
  -1   4  16        0.10        3.17      5.15 o 
   0   4  16        3.70        3.96      3.80 o 
 -20   1  17        1.25        1.31      2.19 o 
 -19   1  17       36.38       37.01      4.35 o 
 -18   1  17       67.52       61.69      2.69 o 
 -17   1  17       23.70       23.65      4.31 o 
 -16   1  17      189.57      174.52      7.75 o 
 -15   1  17       29.57       27.95      2.98 o 
 -14   1  17        1.36        1.76      1.71 o 
 -13   1  17        0.02       -1.08      2.00 o 
 -12   1  17        7.55        5.11      2.30 o 
 -11   1  17       32.76       35.52      2.95 o 
 -10   1  17      120.64      125.19      4.04 o 
  -9   1  17       41.84       41.12      3.88 o 
  -8   1  17       71.01       73.79      3.40 o 
  -7   1  17       14.98       14.22      3.37 o 
  -6   1  17        0.38        1.38      3.25 o 
  -5   1  17       14.17       14.54      2.90 o 
  -4   1  17      195.88      189.43      5.59 o 
  -3   1  17       28.54       34.81      4.18 o 
  -2   1  17        2.99        1.44      2.74 o 
  -1   1  17        7.68        7.95      3.64 o 
   0   1  17        4.67        2.38      3.11 o 
   1   1  17        9.69        8.42      3.90 o 
   2   1  17       16.15       16.07      3.78 o 
   3   1  17        0.00        2.49      5.97 o 
 -19   2  17        0.01        1.12      2.01 o 
 -18   2  17        0.23        0.51      3.07 o 
 -17   2  17        3.92       18.43     11.54 o 
 -16   2  17        0.00        0.94      1.47 o 
 -15   2  17        9.92        7.77      2.10 o 
 -14   2  17       17.55       14.12      2.17 o 
 -13   2  17        2.28        1.41      1.90 o 
 -12   2  17        1.70        2.38      1.59 o 
 -11   2  17        0.00        1.52      1.94 o 
 -10   2  17        6.27        6.49      2.46 o 
  -9   2  17       40.42       34.42      3.53 o 
  -8   2  17        6.18        3.43      2.92 o 
  -7   2  17       32.44       36.55      5.49 o 
  -6   2  17       87.03       81.13      3.83 o 
  -5   2  17        8.91        3.40      3.04 o 
  -4   2  17       21.27       21.01      3.38 o 
  -3   2  17       32.31       41.86      3.99 o 
  -2   2  17        0.01        0.18      2.62 o 
  -1   2  17       18.64       20.76      3.46 o 
   0   2  17       12.78        9.32      3.54 o 
   1   2  17        1.70        2.82      3.59 o 
   2   2  17        8.46        5.32      3.47 o 
 -17   3  17       30.78       20.62      9.19 o 
 -16   3  17       32.08       44.93      3.87 o 
 -15   3  17       21.13       17.20      3.27 o 
 -14   3  17       75.36       74.48      3.39 o 
 -13   3  17       32.83       34.53      2.56 o 
 -12   3  17        2.08        2.68      2.32 o 
 -11   3  17       15.76       14.30      2.73 o 
 -10   3  17        7.18       11.42      2.84 o 
  -9   3  17       41.02       47.99      3.06 o 
  -8   3  17      115.72      118.97      4.14 o 
  -7   3  17       64.54       67.84      3.09 o 
  -6   3  17       25.52       31.30      3.66 o 
  -5   3  17       23.12       21.94      3.46 o 
  -4   3  17       36.11       41.73      3.96 o 
  -3   3  17       25.89       25.14      3.96 o 
  -2   3  17       26.28       28.35      4.51 o 
  -1   3  17       25.33       29.64      4.21 o 
   0   3  17       55.18       67.81      7.61 o 
   1   3  17       34.71       33.30      4.60 o 
 -14   4  17        1.09        0.86      3.40 o 
 -13   4  17       14.32        9.24      2.17 o 
 -12   4  17       19.59       24.87      3.67 o 
 -11   4  17        2.36        2.57      2.30 o 
 -10   4  17        2.50        2.85      2.51 o 
  -9   4  17       13.19        6.91      2.93 o 
  -8   4  17        5.76        4.77      2.79 o 
  -7   4  17        0.01       -0.48      2.30 o 
  -6   4  17        6.37        4.28      2.47 o 
  -5   4  17        5.28        4.34      2.76 o 
  -4   4  17       12.17        8.18      2.35 o 
  -3   4  17        2.56        3.51      2.80 o 
 -20   0  18       74.53       83.65     14.80 o 
 -19   0  18       58.80       50.74      5.32 o 
 -18   0  18        2.85        1.66      3.69 o 
 -17   0  18        1.68        0.17      1.93 o 
 -16   0  18      199.60      188.77      6.31 o 
 -15   0  18        1.80        0.77      2.00 o 
 -14   0  18       13.78       11.70      3.96 o 
 -13   0  18       76.97       75.23      4.44 o 
 -12   0  18      114.14      105.99      7.65 o 
 -11   0  18       74.18       70.26      7.25 o 
 -10   0  18       65.31       58.91      4.39 o 
  -9   0  18        7.29        5.00      3.87 o 
  -8   0  18        5.66        4.65      3.35 o 
  -7   0  18       31.84       33.36      7.58 o 
  -6   0  18       11.54        9.69      3.95 o 
  -5   0  18      124.84      118.64     15.81 o 
  -4   0  18      335.87      328.07     11.87 o 
  -3   0  18      176.70      178.80      9.40 o 
  -2   0  18      111.80      106.29      8.15 o 
  -1   0  18        3.96        5.18      5.42 o 
   0   0  18       10.40        9.35      4.59 o 
   1   0  18        3.85        5.49      5.65 o 
   2   0  18       18.07       17.45      5.26 o 
 -19   1  18       47.04       41.58      4.58 o 
 -18   1  18        4.39        3.94      2.08 o 
 -17   1  18        0.35        0.55      1.68 o 
 -16   1  18        5.37        5.69      2.10 o 
 -15   1  18       22.49       22.75      3.33 o 
 -14   1  18       15.42       14.04      2.15 o 
 -13   1  18       10.58        9.61      2.22 o 
 -12   1  18       72.04       74.34      4.72 o 
 -11   1  18      156.65      162.51      4.78 o 
 -10   1  18       64.35       62.78      3.52 o 
  -9   1  18       15.13       16.99      2.90 o 
  -8   1  18      113.06      120.05      5.69 o 
  -7   1  18       86.90       92.45      5.51 o 
  -6   1  18       36.52       42.35      3.79 o 
  -5   1  18        0.65       -0.65      2.87 o 
  -4   1  18        1.32        1.65      3.21 o 
  -3   1  18       41.49       45.40      4.76 o 
  -2   1  18       23.53       36.40      4.29 o 
  -1   1  18       40.27       38.81      3.96 o 
   0   1  18       16.00       14.34      4.40 o 
   1   1  18        3.19        0.28      2.84 o 
   2   1  18        1.53        0.79      3.70 o 
 -18   2  18        2.22        2.04      3.33 o 
 -17   2  18        0.00        0.22      3.01 o 
 -16   2  18        0.04       -0.56      1.54 o 
 -15   2  18        7.03        4.22      2.69 o 
 -14   2  18       25.84       25.39      2.51 o 
 -13   2  18        0.31        1.24      1.85 o 
 -12   2  18        5.89        6.59      2.70 o 
 -11   2  18        0.61        0.54      1.81 o 
 -10   2  18       12.05        6.92      2.60 o 
  -9   2  18        5.98        5.87      3.06 o 
  -8   2  18       30.37       33.70      3.35 o 
  -7   2  18       16.39       14.62      3.27 o 
  -6   2  18        4.32        4.90      2.82 o 
  -5   2  18        6.35        6.65      3.08 o 
  -4   2  18        1.33        0.35      2.79 o 
  -3   2  18        9.50        9.74      4.34 o 
  -2   2  18       24.72       28.71      4.10 o 
  -1   2  18        8.77        5.85      3.90 o 
   0   2  18        1.39        1.71      3.18 o 
   1   2  18        0.55        2.31      5.35 o 
 -16   3  18        1.54        1.89      3.77 o 
 -15   3  18        3.25        1.87      1.97 o 
 -14   3  18        0.28       -0.69      1.98 o 
 -13   3  18        4.72        3.94      2.00 o 
 -12   3  18        8.27        5.94      2.73 o 
 -11   3  18        0.04        0.75      2.05 o 
 -10   3  18        0.07        1.90      2.04 o 
  -9   3  18        1.04        3.90      2.30 o 
  -8   3  18       11.30       10.02      2.78 o 
  -7   3  18        1.63       -0.31      1.78 o 
  -6   3  18        0.91        1.48      2.56 o 
  -5   3  18        4.08        3.78      3.42 o 
  -4   3  18        1.06        2.33      3.05 o 
  -3   3  18        0.10        0.38      3.90 o 
  -2   3  18        0.06       -1.34      3.54 o 
  -1   3  18        3.18        1.59      3.81 o 
 -12   4  18       25.70       22.20      3.77 o 
 -11   4  18        9.03        9.61      4.06 o 
 -10   4  18       13.15       11.36      3.08 o 
  -9   4  18       27.29       26.42      3.46 o 
  -8   4  18        2.25        5.22      3.33 o 
  -7   4  18        0.57       -0.98      2.08 o 
  -6   4  18        0.30       -0.22      2.58 o 
 -19   1  19        5.68        8.43      6.98 o 
 -18   1  19       37.54       30.13      7.18 o 
 -17   1  19        0.32       -0.73      1.72 o 
 -16   1  19        4.12        1.77      1.88 o 
 -15   1  19        1.72        0.45      1.65 o 
 -14   1  19        2.22        2.57      1.84 o 
 -13   1  19        1.25       -0.45      1.83 o 
 -12   1  19       18.58       17.72      2.77 o 
 -11   1  19        0.09        0.27      1.95 o 
 -10   1  19        0.13        2.36      2.85 o 
  -9   1  19       21.83       16.42      3.58 o 
  -8   1  19        2.17        0.13      2.54 o 
  -7   1  19       14.42        8.78      3.16 o 
  -6   1  19        3.27        6.61      3.16 o 
  -5   1  19        8.88       13.01      3.47 o 
  -4   1  19       29.28       27.62      5.22 o 
  -3   1  19        0.80        1.96      3.51 o 
  -2   1  19        4.44        4.08      3.47 o 
  -1   1  19        5.62        4.37      4.06 o 
   0   1  19        0.70        0.91      2.90 o 
 -17   2  19        0.24       -0.28      2.79 o 
 -16   2  19        5.62        5.15      2.90 o 
 -15   2  19        3.77        4.96      2.56 o 
 -14   2  19       14.33       10.73      2.66 o 
 -13   2  19       19.71       18.90      2.43 o 
 -12   2  19       27.64       26.85      2.75 o 
 -11   2  19       25.30       23.27      3.23 o 
 -10   2  19       11.83       11.40      3.35 o 
  -9   2  19       30.08       37.92      6.18 o 
  -8   2  19       34.14       39.78      3.72 o 
  -7   2  19        4.55        5.14      2.95 o 
  -6   2  19        3.16        5.69      3.12 o 
  -5   2  19        0.00        0.65      3.06 o 
  -4   2  19        6.95        8.11      3.99 o 
  -3   2  19       18.18       16.19      4.06 o 
  -2   2  19       10.05        9.57      3.51 o 
  -1   2  19        6.23        6.21      3.43 o 
 -15   3  19       16.34       10.65      2.91 o 
 -14   3  19        7.27        9.23      2.34 o 
 -13   3  19        9.29       10.17      3.64 o 
 -12   3  19        1.49        1.97      2.49 o 
 -11   3  19       14.47        9.98      2.70 o 
 -10   3  19       31.31       26.99      4.18 o 
  -9   3  19       11.31        9.83      2.92 o 
  -8   3  19        5.89        8.38      2.43 o 
  -7   3  19        0.13        0.30      2.18 o 
  -6   3  19        0.13        2.43      3.00 o 
  -5   3  19        0.04       -0.32      2.95 o 
  -4   3  19        9.06       10.48      3.88 o 
 -18   0  20      126.03      125.42      4.64 o 
 -17   0  20        8.11        8.54      4.08 o 
 -16   0  20        8.68       18.40      4.85 o 
 -15   0  20       31.84       35.76      3.25 o 
 -14   0  20       20.51       19.92      4.23 o 
 -13   0  20       17.13       18.99      3.63 o 
 -12   0  20       36.48       46.28      4.39 o 
 -11   0  20       66.10       75.91      8.68 o 
 -10   0  20      181.43      182.44      8.79 o 
  -9   0  20       90.62       86.80      6.88 o 
  -8   0  20        2.75        1.88      3.62 o 
  -7   0  20        0.09       -2.20      3.84 o 
  -6   0  20      125.45      117.68     11.70 o 
  -5   0  20        0.80        0.54      4.69 o 
  -4   0  20        0.03       -0.32      3.84 o 
  -3   0  20       10.29        7.68      6.13 o 
  -2   0  20       25.80       34.96     12.38 o 
 -18   1  20       16.93       16.04      8.72 o 
 -17   1  20        0.70        1.34      2.18 o 
 -16   1  20        1.72        1.61      2.10 o 
 -15   1  20        0.27        1.03      2.12 o 
 -14   1  20        0.26        1.84      2.01 o 
 -13   1  20        0.64       -0.15      1.82 o 
 -12   1  20       11.01       10.79      3.25 o 
 -11   1  20       46.66       43.19      7.94 o 
 -10   1  20        8.98        3.20      3.17 o 
  -9   1  20        6.51        6.88      2.75 o 
  -8   1  20       17.17       15.64      3.15 o 
  -7   1  20        5.47        3.59      3.79 o 
  -6   1  20        0.02       -0.92      2.70 o 
  -5   1  20       11.03       10.58      3.86 o 
  -4   1  20        1.76        3.00      3.38 o 
  -3   1  20        2.54        5.06      3.93 o 
  -2   1  20        4.18        2.83      5.57 o 
 -16   2  20       41.64       47.30      6.30 o 
 -15   2  20       52.56       50.20      3.01 o 
 -14   2  20       15.39       15.41      2.85 o 
 -13   2  20        1.19        0.70      1.87 o 
 -12   2  20        3.77        0.95      1.90 o 
 -11   2  20       21.08       19.97      2.83 o 
 -10   2  20       28.51       23.93      3.37 o 
  -9   2  20       26.86       22.56      3.53 o 
  -8   2  20       15.52       12.85      3.81 o 
  -7   2  20        1.81        1.37      2.68 o 
  -6   2  20        1.26        0.34      2.87 o 
  -5   2  20       16.76       19.58      4.68 o 
  -4   2  20       20.37       21.24      5.56 o 
  -3   2  20        3.24        6.31      4.67 o 
 -12   3  20        3.71        4.43      2.61 o 
 -11   3  20        3.57        3.41      2.43 o 
 -10   3  20        3.41        2.52      2.19 o 
  -9   3  20        6.05        5.89      2.88 o 
  -8   3  20        5.28        2.73      2.29 o 
  -7   3  20        1.59        0.65      2.32 o 
 -16   1  21        6.47        5.88      2.31 o 
 -15   1  21        2.38        4.33      3.57 o 
 -14   1  21        8.84        5.57      2.56 o 
 -13   1  21       12.05       11.41      3.34 o 
 -12   1  21       28.02       21.22      4.32 o 
 -11   1  21        2.88        1.53      2.40 o 
 -10   1  21        0.84        1.65      2.55 o 
  -9   1  21        8.27        6.05      3.60 o 
  -8   1  21        4.84        2.55      2.86 o 
  -7   1  21       12.78        9.16      4.11 o 
  -6   1  21       27.98       19.69      6.55 o 
  -5   1  21        0.13       -0.24      3.01 o 
 -14   2  21        6.03        5.01      2.38 o 
 -13   2  21       26.67       30.20      3.20 o 
 -12   2  21       15.06       13.68      2.84 o 
 -11   2  21       10.52        6.11      2.69 o 
 -10   2  21       27.05       26.13      7.18 o 
  -9   2  21       35.28       40.10      3.88 o 
  -8   2  21       16.04       12.28      3.97 o 
  -7   2  21        8.50        6.47      3.63 o 
 -14   0  22       15.95       13.88      4.01 o 
 -13   0  22        6.00        3.91      4.38 o 
 -12   0  22        0.63        2.33      3.68 o 
 -11   0  22       22.81       25.74      5.90 o 
 -10   0  22       28.96       26.95      5.16 o 
  -9   0  22        0.97       -1.05      5.12 o 
  -8   0  22        0.23        2.27      5.14 o 
  -7   0  22       30.54       26.02      7.79 o 
 -13   1  22       10.94        9.32      3.10 o 
 -12   1  22        2.76        4.15      2.96 o 
 -11   1  22        9.84        7.34      3.66 o 
 -10   1  22       23.97       18.53      3.80 o 
  -9   1  22       15.54       10.83      4.07 o 
  -8   1  22        5.74        9.08      5.78 o 
                                                 
